# Supplementary material for: The distribution and abundance of archaeal tetraether lipids in U.S. Great Basin hot springs
Source: Front Microbiol. 2013 Aug 28;4:247. doi: 10.3389/fmicb.2013.00247 (PMC3755460; doi:10.3389/fmicb.2013.00247)
Supplement: Supplementary file 1 [file DataSheet1.XLSX]

## Sheet: iGDGT All Table
Supplemental Table 1: Lipid and Chemistry Data for isoprenoidal GDGTs
Hot Spring Area		Sampling Location	GPS Coordinates		Lipid Fraction	Absolute Abundance (ng of lipid/g of dry mass)													Indices				Field Chemistry					Measured via Ion Chromatography																		Measured via automated colorimetry
			Latitude	Longitude		iGDGT-0	iGDGT-1	iGDGT-2	iGDGT-3	iGDGT-4	iGDGT-5	Crenarchaeol	Cren Isomer	iGDGT-6	iGDGT-7	iGDGT-8	Total iGDGT	% Polar iGDGTs	MI	TEX86	RI	Observations	Temp °C	pH	Cond. (mS)	O2- (ppm)	S2- (ppm)	Ca (ppm)	Cr (ppm)	Cu (ppm)	Fe (ppm)	K (ppm)	Mg (ppm)	Mn (ppm)	Na (ppm)	Ni (ppm)	Sr (ppm)	Zn (ppm)	F (ppm)	Cl (ppm)	NO2- (ppm)	Br (ppm)	NO3- (ppm)	PO43- (ppm)	SO42- (ppm)	NO3- + NO2- (mg N/L)	Nitrite (mg N/L)	Nitrate (by difference) (mg N/L)	NH4+ (mg N/L)
			North	West		m/z 1302	m/z 1300	m/z 1298	m/z 1296	m/z 1294	m/z 1292	m/z 1292'	m/z 1292''	m/z 1290	m/z 1288	m/z 1286
Great Boiling Springs
	Great Boiling Spring	GBS 19	40º39.763'N	119º22.018'W	Core	120.327	59.0019	77.9482	112.517	340.303	44.2536	26.0546	BDL	1.65577	0.991111	0.536901	783.589		0.905435	0.763488	2.8371	Black, less homogenous	95	6.8	ND	0.9	0.09	67.4943	0.0249375	0.0412425	0.003825	104.197	1.13418	0.02694	1424.34	0.033825	2.73484	0.016095	4.15988	0	0	4.28214	0	1.70401	406.49	0.0169048	0.001429	0.0154758	0.756022
		GBS A	40º39.687'N	119º21.970'W	Core	6.88894	3.03929	3.70176	4.01562	3.77057	0.523808	BDL	BDL	BDL	BDL	BDL	21.94		1	0.717451	1.83186	Sediments homogenous, site near stick	80.9	7.41	ND	1.7	0.08	70.4151	0.0195075	0.031185	0.006015	107.202	1.28707	0.031725	1473.96	0.01578	2.81515	0.02775	4.79454	0	0	4.28958	0	1.87607	414.394	0.0371188	0.039786	0	0.554096
		GBS B	40º39.685'N	119º21.975'W	Core	2.85117	1.55481	2.00931	2.33924	2.54514	0.707295	0.0912074	0.151217	0.0531574	0.0394524	BDL	12.342		0.960554	0.743202	2.20787	Sediments homogenous, site near palet	77.5	7.35	ND	1.3	ND	61.3922	0.02349	0.0416475	0.00021	91.4884	1.137	0.02874	1271.18	0.01392	2.4875	0.016005	4.17385	0	0	3.58843	0	1.21599	347.159	0.0308731	0.016814	0.0140591	0.6927
		GBS C	40º39.682'N	119º21.976'W	Core	36.1868	17.4858	25.7776	29.8479	32.2928	9.28862	0.815204	BDL	BDL	BDL	BDL	151.695		0.988973	0.760833	2.21501	Sediments homogenous, near GBS outflow and cellulose enrichments	65	7.69	ND	2.5	ND	73.048	0.0236775	0.04713	0.00384	112.267	1.39999	0.03345	1529.1	0.00156	2.91034	0.050115	4.87791	0	0.044953	4.44518	0	1.28489	429.139	0.0498055	0.031229	0.0185765	0.761446
		GBS 61 - Y	40°39.684'N	119º21.973'W	Core	35.1373	15.5385	22.1849	28.5894	27.5365	8.69557	31.5338	BDL	BDL	BDL	BDL	169.216		0.677722	0.765679	2.17385	grey/black, gritty sediment with orange microbial mat in outflow north of spring	60.9	8	ND	6	0	72.3782	0.027285	0.0492375	0.00468	111.792	1.34549	0.034545	1521.43	0.035805	2.8895	0.03762	5.7475	0	0.0732101	4.21809	0.252596	1.5538	414.798	0.0524492	0.032888	0.0195612	0.636873
	Sandy's Springs West	SSW SOURCE	40º39.182'N	119º22.499'W	Core	7.86344	2.23967	3.81636	3.86471	6.01938	5.83263	0.896954	BDL	0.133458	0.283599	BDL	30.9502		0.917084	0.774244	2.53641	Sediments homogenous	80	7.37	ND	0.7	0.09	70.4926	0.0219975	0.03669	0.002625	96.0166	2.57075	0.0666	1303.17	0.044325	2.76377	0.016485	4.99064	0	0	4.1124	0	0	394.821	0.0280104	0.016909	0.0111014	0.576813
		SSW 70	40º39.176'N	119º22.489'W	Core	8.65187	4.05628	8.01064	3.11529	1.99251	19.1447	1.51893	BDL	0.947154	2.77273	BDL	50.2101		0.909052	0.732827	3.02275	Brilliant green mat with streamers with white ppt on side	69.5	7.86	8.04	2.6	0.09	73.0345	0.02349	0.0395025	0.000675	99.8261	2.6884	0.06813	1351.67	0.00405	2.87369	0.01539	4.81435	0	0.1472	3.91385	0	1.32909	376.664	0.0900372	0.0736	0.0164372	0.735401
		SSW 60	40º39.167'N	119º22.474'W	Core	8.51349	3.3336	3.99619	2.71854	BDL	115.897	12.8817	BDL	0.831662	0.53882	BDL	148.711		0.438218	0.668244	4.46415	Brilliant laminated microbial mat green above, orange below, peeling up at places near outflow SSE	59.5	7.9	7.98	2.5	0	79.9718	0.0256425	0.039135	0.00036	107.927	2.95259	0.06636	1490.45	0.01269	3.19394	0.011355	4.90976	0	0.176652	4.00316	0.0615558	1.42723	383.725	0.10295	0.082853	0.0200975	0.368062
		SSW 50 (OF)	40º39.158'N	119º22.468'W	Core	1BDL	BDL	BDL	0.512571	0.04148	13.978	0.505023	BDL	BDL	BDL	BDL	15.0371		0.503709	1	4.9266	Laminated microbial mat, dark green surface layer, rusty lower layer, small amt sediment sampled	50.5	8.17	ND	4.3	0	77.1264	0.0291225	0.0467775	0.002175	107.5	2.87529	0.06186	1465.35	0.00825	3.07582	0.013695	5.25231	0	0.194744	4.36756	0.158763	1.03264	416.743	0.130905	0.082816	0.048089	0.443359
		SSW 40	40º39.151'N	119º22.453'W	Core	5.62289	1.73834	1.90034	2.01638	3.02722	104.504	8.03297	BDL	BDL	BDL	BDL	126.843		0.413139	0.692605	4.59743	Dark, brown, fluffy sediment with CaCO3-covered roots; (roots avoided)	39.4	8.49	8.5	6.2	0	73.0862	0.0335925	0.0523425	0.00495	103.838	2.73304	0.025035	1416.38	0.006765	2.99015	0.01113	5.09045	0	0	4.1971	1.37021	1.48042	403.77	0.456801	0.014316	0.442485	0.034057
	Rick's Hot Creek	RHC 5	40º40.447'N	119º21.857'W	Core	16.3933	4.29464	6.5369	9.59369	15.7199	0.86494	0.19576	BDL	BDL	BDL	BDL	53.5992		0.990507	0.789738	2.1226	fine sediment/clay, grey	90.2	7.49	8.59	0.2	0.12	54.6484	0.0246225	0.0424275	0.00885	87.454	0.718282	0.021405	1262.67	0.03021	2.47338	0.009285	4.75087	0	0	3.76193	0.0406555	1.09957	354.931	0.0172205	0.004522	0.0126985	0.912685
		RHC 4	40º40.454'N	119º21.851'W	Core	2.54781	0.806787	1.15918	1.16661	2.07749	0.778191	0.0781343	BDL	BDL	BDL	BDL	8.6142		0.975664	0.742453	2.20545	gravelly sediment, grey	78.6	7.75	7.92	0	0.03	63.5337	0.0271725	0.0441525	0.00024	103.355	0.819638	0.0249	1483.32	0.024555	2.85163	0.01554	5.37859	0	0	4.4196	0	1.31161	415.451	0.0220159	0.008677	0.0133389	0.683037
		RHC 3	40º40.466'N	119º21.836'W	Core	0.963744	0.182557	0.261084	0.369678	0.613676	0.604232	0.0510963	BDL	0.0204081	0.0419317	BDL	3.10841		0.940889	0.77554	2.45809	Smooth, homogenous, grey, fluffy	69.4	7.96	7.74	0.8	0	64.6848	0.0271725	0.046095	0.00096	105.489	0.846427	0.02514	1509.18	0.04476	2.8901	0.01446	5.47139	0	0.0791853	4.47625	0.0510794	1.72506	424.55	0.0540132	0.031883	0.0221302	0.748653
		RHC 2	40º40.489'N	119º21.809'W	Core	1.38519	0.294719	0.470051	0.767699	0.986591	0.792699	0.0531723	0.0206146	0.00532866	0.00815728	BDL	4.78423		0.954063	0.810236	2.44131	Thick, grey, homogenous	61.5	8.23	7.69	3.2	0	74.0516	0.0277275	0.0484575	0	117.707	0.931702	0.025785	1714.22	0	3.30294	0.013335	5.26227	0	0.116518	4.30215	0.0563141	1.0172	404.557	0.0712811	0.050563	0.0207181	0.682763
		RHC 1	40º40.524'N	119º21.784'W	Core	26.7745	5.10615	8.30161	16.1038	23.402	23.4838	1.92543	BDL	0.298266	0.304668	BDL	105.7		0.938753	0.826978	2.73352	Semi-homogeneous, dark, thick, viscous	52	8.43	7.42	3.2	0.06	70.761	0.0295575	0.0458325	0.006615	113.727	0.914092	0.023985	1645.95	0.000405	3.15449	0.011715	5.50636	0	0.0985701	4.50227	0.590112	1.4833	426.45	0.21562	0.042654	0.172966	0.38
Other Black Rock Desert Springs
	Fly Geyser	FG 60	40º51.556'N	119º19.917'W	Core	BDL	BDL	BDL	BDL	BDL	BDL	BDL	BDL	BDL	BDL	BDL	BDL					Scalloped orange microbial mat from top of terrace/source pool, grey, and brown substrate below, hint of sulfur?, course material , difficult to homogenize	60	8.37	ND	5.9	0.06	20.7023	0	0	0.14435	8.96455	2.71863	0.01557	224.725	0.00665	0.771915	0.01759	5.94962	154.22	0	0.324942	0.369293	1.05157	124.283	0.0194708	0.007119	0.0123518	0.573192
		FG 50	40º51.555'N	119º19.914'W	Core	0.0295836	0.0206638	0.0388871	0.0125006	0.0267152	0.147119	0.0148664	BDL	BDL	BDL	BDL	0.290336		0.82896	0.713208	3.55174	red/orange microbial mat in pool below major terrace with fine grey sediment below	50	8.6	ND	6.4	0	23.5015	0.006876	0.012092	0.023408	16.4695	4.09898	0.013024	376.127	0.00686	1.08052	0.003392	7.61849	237.369	0	0.494241	0.52497	1.75333	206.224	0.162638	0.004275	0.158363	0.379141
		FG 40	40º51.548'N	119º19.909'W	Core	BDL	BDL	BDL	0.0097464	BDL	0.00714267	0.00157162	BDL	BDL	BDL	BDL	0.0184607		0.86114	1	3.84583	red/orange microbial mat in very bottom of terrace structure, difficult to homogenize	42	8.8	ND	4.1	0.04	20.3656	0.005164	0.009284	0.011084	14.5597	3.67706	0.010716	335.716	0.010428	0.964904	0.003448	6.89794	211.846	0	0.47017	0.242104	1.55362	182.304	0.0879812	0.004915	0.0830662	0.48138
		DH SOURCE	41º03.053'N	119º01.590'W	Core	0.605037	0.464366	0.661003	1.57877	1.64737	1.53793	0.137268	BDL	BDL	BDL	BDL	6.63174		0.95169	0.828276	3.203	fine fluffy grey clay above with material difficult to homogenize (stuck to bottom of pan)	79.6	8.05	ND	4.3	0	4.49816	0.002308	0.005012	0.001608	3.78875	0.111354	0.00924	190.039	0.001332	0.077902	0.007364	10.5453	46.0866	0.166549	0.136008	0.0577741	1.51645	110.44	0.0957929	0.072773	0.0230199	0.251733
		DH 70	41º03.039'N	119º01.620'W	Core	4.48662	1.77983	5.1097	1.25125	1.00555	10.7005	0.823667	BDL	0.279574	0.614739	BDL	26.0514		0.908118	0.781369	3.04534	green encrusted, tough microbial mat, difficult to homogenize	69.6	8.37	ND	5.5	0	3.98406	0.002576	0.004518	0.001588	3.28149	0.09396	0.00836	164.588	0.007848	0.067714	0.007288	9.94282	42.7012	0.196233	0.1333	0.062507	1.15081	101.208	0.113951	0.092432	0.0215189	0.187091
		DH 60	41º03.555'N	119º01.666'W	Core	1.32444	0.517363	1.43132	0.744533	0.799434	13.5995	1.0678	0.212313	0.224055	0.471114	BDL	20.3919		0.677824	0.821938	4.19262	brilliant gold/green hairlike streamers, very thick growth, easy to homogenize	59.9	8.74	ND	6.6	0	4.44232	0.002688	0.004744	0.001992	3.77724	0.099688	0.008288	188.459	0.001504	0.077306	0.007332	11.7525	51.6626	0.349533	0.151547	0.0544766	2.14859	124.309	0.154586	0.131559	0.0230274	0.04976
		DH SOURCE 2	41º03.055'N	119º01.586'W	Core	0.873307	0.422184	0.582205	0.668883	0.675572	2.11262	0.133351	BDL	BDL	BDL	BDL	5.46812		0.926188	0.74769	3.16014	soft black sediments	54.5	8.5	ND	ND	ND
		DH 50	41º03.114'N	119º01.753'W	Core	0.646623	BDL	BDL	BDL	0.0888396	2.30321	0.124549	BDL	BDL	BDL	BDL	3.16322		0		3.90678	thin microbial mat above with black/grey sediment below, stinky	49.9	9.09	ND	6.3	0.02	4.0242	0.00331	0.005678	0.002084	3.91794	0.092806	0.004944	192.105	0.002204	0.071646	0.004568	10.994	47.7068	0.176754	0.156777	0.189899	1.18969	114.962	0.122356	0.073939	0.0484169	0.087436
		DH 43	41º03.209'N	119º01.843'W	Core	1.2727	0.275942	0.779211	0.62766	0.742385	7.50367	0.51549	BDL	BDL	BDL	BDL	11.7171		0.765505	0.836023	3.94634	sparse growth of orange microbial mat in grey clay	43.5	9.24	ND	6.4	0.2	3.74084	0.00204	0.002304	0.000164	4.01946	0.086564	0.001976	201.36	0.00952	0.066658	0.007456	11.951	52.3594	0.0848133	0.153887	0.152011	1.62316	126.113	0.084037	0.029061	0.054976	0.03
		DH 31	41º03.206'N	119º01.169'W	Core	0.115266	0.0311421	0.0203569	BDL	0.0256697	0.165282	BDL	BDL	BDL	BDL	BDL	0.357717		1	0.395288	2.79815	Black soil associated with tufts of grass in shallow swamp in alkali soil (looked like brownie mix)	31	10.7	ND	ND	ND
	Black Rock	BR 45	40º58.425'N	119º00.498'W	Core	6.06185	2.11023	2.9439	0.212298	0.0675372	0.613335	0.0448985	BDL	BDL	BDL	BDL	12.054		0.991547	0.599305	0.996886	orange mat with fine grey sediments (clay)	45.5	7.88	ND	6.3	0	7.23775	0.0027925	0.005975	0.001145	6.53592	1.57628	0.007345	248.918	0.00159	0.387575	0.003375	9.98932	160.469	0	0.377916	0.151983	0	133.229	0.0563176	0.004129	0.0521886	0.62
Surprise Valley Springs
	Eagleville	EV 44	41º12.626'N	120º03.402'W	Core	0.641773	0.237096	0.511432	0.418084	0.161468	27.2564	1.46975	BDL	0.199608	BDL	BDL	30.8956		0.442509	0.796765	4.77946	same as above but clear layer below sampled	43.8	9.73	ND	4.4	0.01	2.09202	0.0047245	0.0020905	0.00028	1.01876	0.0163785	0.000429	60.8955	0.000151	0.0036895	0.002472	1.25951	20.6944	0	0.0642286	0.519299	0.141542	28.5576	0.276053	0.001429	0.274624	0.03
		EV 43	41º12.626'N	120º03.402'W	Core	5.57039	1.72681	2.49234	2.1463	2.68506	99.8509	7.1113	BDL	0.782951	0.412299	BDL	122.778		0.472328	0.728722	4.57979	orange coral-like microbial mat above waterline with visible layers below of green, black, and clear with sand below (sample included orange, green, and black layers)	43.8	9.73	ND	4.4	0.01	2.09202	0.0047245	0.0020905	0.00028	1.01876	0.0163785	0.000429	60.8955	0.000151	0.0036895	0.002472	1.25951	20.6944	0	0.0642286	0.519299	0.141542	28.5576	0.276053	0.001429	0.274624	0.03
	Surprise Valley	SV SOURCE	41º31.294'N	120º04.251'W	Core	4.02823	4.74303	6.62318	10.35	9.95744	3.1794	0.440725	BDL	BDL	BDL	BDL	39.322		0.980109	0.78159	2.69451	fine clay sediment, easy to homogenize, source pool also had areas with large gravel, clear microbial mat visible	86	8.34	ND	3.8	0.12	17.013	0.0047	0.008022	0.001396	4.72722	0.03186	0.002604	241.616	0.002596	0.217254	0.003704	4.45578	157.154	0	0.625677	0	0.488765	293.512	0.00943255	0.001429	0.00800355	0.194357
		SV 70	41º31.294'N	120º04.251'W	Core	2.95846	1.52391	2.72111	2.48544	1.75235	2.25261	0.264208	BDL	BDL	0.0752852	BDL	14.0334		0.962227	0.77358	2.38756	clay-like bottom with sparse microbial growth; small photosynthetic fringe on the sides	69.2	8.5	ND	4.9	0	19.25	0.004436	0.007088	0	5.41104	0.043482	0.002448	277.526	0.005816	0.247964	0.012104	4.89617	179.193	0.0287419	0.749884	0.0799437	0.37534	335.941	0.0325063	0.014367	0.0181393	0.220068
		SV 60	41º31.294'N	120º04.251'W	Core	4.44548	1.03013	1.16343	0.866506	0.788856	4.1015	0.383338	BDL	0.0340812	0.10345	BDL	12.9168		0.888675	0.663365	2.39935	green on sides and grey in the middle, sparse growth	59.6	8.64	ND	6.1	0	16.7521	0.004962	0.008792	0.003344	4.5603	0.032286	0.002456	236.704	0.005596	0.217084	0.256696	4.47429	158.601	0.0508624	0.645839	0.0836713	0	299.717	0.0555631	0.028099	0.0274641	0.264683
		SV 50	41º31.732'N	120º04.256'W	Core	8.26374	2.39512	3.56627	3.27317	3.18694	10.9355	1.00358	BDL	0.160513	0.217751	BDL	33.0025		0.901976	0.740635	2.7606	brown/grey sediment with sparse, green microbial mat above	48.5	8.78	ND	6.6	0	17.0593	0.005042	0.008834	0.000112	4.67062	0.04276	0.002728	240.288	0.003832	0.21854	0.003472	4.48704	152.78	0.0462903	0.626245	0.0905338	0	291.421	0.0616467	0.024501	0.0371457	0.019743
		SV 40	41º31.592'N	120º04.143'W	Core	4.86411	0.420878	0.840947	0.684736	0.568119	1.21677	0.110885	BDL	BDL	BDL	BDL	8.70644		0.946105	0.783784	1.45579	green floating microbial mat, difficult to homogenize, swampy area, mat was patchy, covering ~70% of streambed	41.3	9.07	ND	6.8	0	19.8833	0.00413	0.008564	0.001308	5.7198	0.054608	0.002572	289.37	0.003368	0.251548	0.005644	5.30991	191.948	0	0.772696	0.0539433	0	358.99	0.0326428	0.010673	0.0219698	0.03
		SVX SOURCE	41º32.086'N	120º04.385'W	Core	183.68	112.578	155.568	181.806	162.015	57.999	10.6857	BDL	BDL	BDL	BDL	864.332		0.976802	0.749799	2.23417	soft grey sediment	83.7	8.41	ND	2.8	0.09	15.8999	0.003882	0.006464	0.00234	4.47216	0.03781	0.002248	231.806	0.008608	0.20843	0.00392	4.26008	151.088	0	0.59681	0	0	280.213	0.0169352	0.002314	0.0146212	0.260891
		SVX 70	41º32.079'N	120º04.385'W	Core	2.84348	0.814274	1.62194	1.0507	0.957601	4.35382	0.311799	BDL	BDL	BDL	BDL	11.9536		0.91792	0.766477	2.81827	thick orange/green microbial mat pn side of stream with grey middle middle, silky, fine grey sediments	68.5	8.58	ND	5.3	0.06	20.6112	0.00549	0.0086	0.001624	6.03984	0.05228	0.00314	305.912	0.002204	0.27186	0.005828	4.80865	178.509	0.0449586	0.720628	0.050471	0	334.571	0.0352875	0.021498	0.0137895	0.212576
		SVX 60	41º32.068'N	120º04.330'W	Core	1.51205	0.487455	0.712797	0.847455	0.899125	4.33069	0.477765	BDL	BDL	BDL	BDL	9.26734		0.810821	0.761951	3.37961	thick orange/green microbial mat on surface with fine grey sediments, streamers also sampled	60.6	8.72	ND	5.9	0.01	15.2226	0.003196	0.005354	0.000776	4.2099	0.035782	0.001968	217.044	0.004644	0.19736	0.005364	4.09844	145.006	0.0424293	0.576225	0.10271	0	271.049	0.0373255	0.024482	0.0128435	0.151627
		SVX 50	41º32.029'N	120º04.380'W	Core	0.61953	0.245054	0.554819	0.418766	0.575464	3.15122	0.199968	BDL	BDL	BDL	BDL	5.76482		0.859039	0.798912	3.7142	black/orange microbial mat on surface with fine grey sediments below	50	8.98	ND	6.1	0	19.8388	0.006614	0.012528	0.00012	5.7806	0.038452	0.003108	292.72	0.004632	0.259272	0.003464	5.33625	195.327	0.0363945	0.77972	0.159552	0	363.824	0.0643207	0.018099	0.0462217	0.100844
		SVX 2	41º32.078'N	120º04.369'W	Core	4.31285	2.90614	4.28689	4.70168	7.75417	18.2989	1.60355	BDL	0.197984	BDL	BDL	44.0622		0.881203	0.755678	3.51599	soft grey sediment	83.4	8.24	ND	3.2	0	14.95	0.005566	0.010862	0.000352	4.18108	0.03588	0.002812	212.864	0.001568	0.19144	0.006156	4.20406	143.23	0	0.575066	0.0544696	0	258.019	0.0165333	0.004224	0.0123093	0.085698
		SVX 1	41º32.052'N	120º04.386'W	Core	3.61637	2.12803	3.46094	4.24006	3.40274	1.06109	0.103102	BDL	BDL	BDL	BDL	18.0123		0.989619	0.783495	2.27182	soft grey sediment	76.5	8.32	ND	3.5	0.09	18.8286	0.005918	0.010656	0.000332	5.35898	0.041802	0.003756	270.732	0.00308	0.243366	0.00268	4.86243	177.126	0.0338329	0.695919	0.0463395	0	329.694	0.0337253	0.017105	0.0166203	0.109563
		SVX 3	41º32.096'N	120º04.372'W	Core	8.00725	2.43239	2.3107	1.61142	1.53026	1.05654	0.282836	BDL	BDL	BDL	BDL	17.2314		0.957387	0.617218	1.37426	soft grey sediment with opaque water, lots of insects	40.8	8.22	ND	6.2	0.07	21.1647	0.006124	0.011442	0.003864	6.06292	0.11462	0.00844	310.896	0.004464	0.269296	0.00396	5.57298	203.933	0	0.801781	0.0831136	0	380.887	0.0275953	0.002619	0.0249763	0.052511
Great Boiling Springs
	Great Boiling Spring	GBS 19	40º39.763'N	119º22.018'W	Core+Polar	276.438	214.244	228.842	257.284	761.107	154.763	34.7986	BDL	5.04078	3.74325	2.44628	1938.71	59.5819	0.952666	0.694099	2.78875	Black, less homogenous	95	6.8	ND	0.9	0.09	67.4943	0.0249375	0.0412425	0.003825	104.197	1.13418	0.02694	1424.34	0.033825	2.73484	0.016095	4.15988	0	0	4.28214	0	1.70401	406.49	0.0169048	0.001429	0.0154758	0.756022
		GBS A	40º39.687'N	119º21.970'W	Core+Polar	8.7623	4.28172	5.30819	6.08634	8.68206	0.523808	BDL	BDL	BDL	BDL	BDL	33.6444	34.7886	1	0.726866	2.09558	Sediments homogenous, site near stick	80.9	7.41	ND	1.7	0.08	70.4151	0.0195075	0.031185	0.006015	107.202	1.28707	0.031725	1473.96	0.01578	2.81515	0.02775	4.79454	0	0	4.28958	0	1.87607	414.394	0.0371188	0.039786	0	0.554096
		GBS B	40º39.685'N	119º21.975'W	Core+Polar	11.0482	6.45392	10.4774	11.6782	16.3846	3.33197	0.344447	0.455839	0.167456	0.211425	BDL	60.5533	79.618	0.972788	0.777951	2.44612	Sediments homogenous, site near palet	77.5	7.35	ND	1.3	ND	61.3922	0.02349	0.0416475	0.00021	91.4884	1.137	0.02874	1271.18	0.01392	2.4875	0.016005	4.17385	0	0	3.58843	0	1.21599	347.159	0.0308731	0.016814	0.0140591	0.6927
		GBS C	40º39.682'N	119º21.976'W	Core+Polar	64.9265	46.2254	76.4884	81.2459	101.994	28.1144	1.6164	BDL	BDL	BDL	BDL	400.611	62.1342	0.992137	0.77336	2.48497	Sediments homogenous, near GBS outflow and cellulose enrichments	65	7.69	ND	2.5	ND	73.048	0.0236775	0.04713	0.00384	112.267	1.39999	0.03345	1529.1	0.00156	2.91034	0.050115	4.87791	0	0.044953	4.44518	0	1.28489	429.139	0.0498055	0.031229	0.0185765	0.761446
		GBS 61 - Y	40º39.684'N	119º21.973'W	Core+Polar	70.5484	33.7109	52.9959	65.8039	63.7576	31.5039	33.4587	BDL	BDL	BDL	BDL	351.779	51.8971	0.820085	0.77896	2.35506	grey/black, gritty sediment with orange microbial mat in outflow north of spring	60.9	8	ND	6	0	72.3782	0.027285	0.0492375	0.00468	111.792	1.34549	0.034545	1521.43	0.035805	2.8895	0.03762	5.7475	0	0.0732101	4.21809	0.252596	1.5538	414.798	0.0524492	0.032888	0.0195612	0.636873
	Sandy's Springs West	SSW SOURCE	40º39.182'N	119º22.499'W	Core+Polar	6.05131	1.16511	1.62008	1.45913	2.3996	4.33948	0.541416	BDL	0.133458	0.283599	BDL	17.9932	0	0.886869	0.72549	2.3811	Sediments homogenous	80	7.37	ND	0.7	0.09	70.4926	0.0219975	0.03669	0.002625	96.0166	2.57075	0.0666	1303.17	0.044325	2.76377	0.016485	4.99064	0	0	4.1124	0	0	394.821	0.0280104	0.016909	0.0111014	0.576813
		SSW 70	40º39.176'N	119º22.489'W	Core+Polar	21.3832	13.978	24.8091	10.0634	6.49943	34.1913	2.53166	BDL	1.54018	3.82455	BDL	118.821	57.743	0.950729	0.713862	2.66734	Brilliant green mat with streamers with white ppt on side	69.5	7.86	8.04	2.6	0.09	73.0345	0.02349	0.0395025	0.000675	99.8261	2.6884	0.06813	1351.67	0.00405	2.87369	0.01539	4.81435	0	0.1472	3.91385	0	1.32909	376.664	0.0900372	0.0736	0.0164372	0.735401
		SSW 60	40º39.167'N	119º22.474'W	Core+Polar	43.3113	17.066	17.7866	4.35867	BDL	145.938	17.6845	BDL	1.19104	0.687727	BDL	248.024	40.0418	0.689178	0.564768	3.49465	Brilliant laminated microbial mat green above, orange below, peeling up at places near outflow SSE	59.5	7.9	7.98	2.5	0	79.9718	0.0256425	0.039135	0.00036	107.927	2.95259	0.06636	1490.45	0.01269	3.19394	0.011355	4.90976	0	0.176652	4.00316	0.0615558	1.42723	383.725	0.10295	0.082853	0.0200975	0.368062
		SSW 50 (OF)	40º39.158'N	119º22.468'W	Core+Polar	BDL	BDL	BDL	0.512571	0.393327	17.3787	1.15847	BDL	BDL	BDL	BDL	19.443	22.6607	0.306737	1	4.92242	Laminated microbial mat, dark green surface layer, rusty lower layer, small amt sediment sampled	50.5	8.17	ND	4.3	0	77.1264	0.0291225	0.0467775	0.002175	107.5	2.87529	0.06186	1465.35	0.00825	3.07582	0.013695	5.25231	0	0.194744	4.36756	0.158763	1.03264	416.743	0.130905	0.082816	0.048089	0.443359
		SSW 40	40º39.151'N	119º22.453'W	Core+Polar	19.8704	10.6276	12.7593	4.69266	5.58384	142.195	14.3265	BDL	BDL	BDL	BDL	210.056	39.6148	0.662159	0.621518	4.00316	Dark, brown, fluffy sediment with CaCO3-covered roots; (roots avoided)	39.4	8.49	8.5	6.2	0	73.0862	0.0335925	0.0523425	0.00495	103.838	2.73304	0.025035	1416.38	0.006765	2.99015	0.01113	5.09045	0	0	4.1971	1.37021	1.48042	403.77	0.456801	0.014316	0.442485	0.034057
	Rick's Hot Creek	RHC 5	40º40.447'N	119º21.857'W	Core+Polar	21.7041	8.68739	12.7246	18.3305	29.0036	1.35054	0.249882	0.380834	0.094836	BDL	BDL	92.5264	42.0714	0.984378	0.783483	2.31202	fine sediment/clay, grey	90.2	7.49	8.59	0.2	0.12	54.6484	0.0246225	0.0424275	0.00885	87.454	0.718282	0.021405	1262.67	0.03021	2.47338	0.009285	4.75087	0	0	3.76193	0.0406555	1.09957	354.931	0.0172205	0.004522	0.0126985	0.912685
		RHC 4	40º40.454'N	119º21.851'W	Core+Polar	3.27897	1.18978	1.80519	1.8898	4.35609	1.14147	0.157837	BDL	BDL	BDL	BDL	13.8191	37.6647	0.968699	0.756431	2.45959	gravelly sediment, grey	78.6	7.75	7.92	0	0.03	63.5337	0.0271725	0.0441525	0.00024	103.355	0.819638	0.0249	1483.32	0.024555	2.85163	0.01554	5.37859	0	0	4.4196	0	1.31161	415.451	0.0220159	0.008677	0.0133389	0.683037
		RHC 3	40º40.466'N	119º21.836'W	Core+Polar	3.39879	1.4186	1.83041	2.01984	2.51889	5.91329	0.359542	BDL	0.0204081	0.0419317	BDL	17.5217	82.2597	0.93612	0.730757	2.97329	Smooth, homogenous, grey, fluffy	69.4	7.96	7.74	0.8	0	64.6848	0.0271725	0.046095	0.00096	105.489	0.846427	0.02514	1509.18	0.04476	2.8901	0.01446	5.47139	0	0.0791853	4.47625	0.0510794	1.72506	424.55	0.0540132	0.031883	0.0221302	0.748653
		RHC 2	40º40.489'N	119º21.809'W	Core+Polar	5.95731	1.42563	2.16754	3.75958	4.27904	6.99183	0.569578	0.239354	0.00532866	0.00815728	BDL	25.4033	81.1669	0.900887	0.812223	2.81241	Thick, grey, homogenous	61.5	8.23	7.69	3.2	0	74.0516	0.0277275	0.0484575	0	117.707	0.931702	0.025785	1714.22	0	3.30294	0.013335	5.26227	0	0.116518	4.30215	0.0563141	1.0172	404.557	0.0712811	0.050563	0.0207181	0.682763
		RHC 1	40º40.524'N	119º21.784'W	Core+Polar	36.4218	7.17842	16.6059	20.8818	29.1145	29.8753	3.15098	BDL	0.298266	0.304668	BDL	143.832	26.5111	0.934104	0.839287	2.64048	Semi-homogeneous, dark, thick, viscous (stinky? Sulfid reduction)	52	8.43	7.42	3.2	0.06	70.761	0.0295575	0.0458325	0.006615	113.727	0.914092	0.023985	1645.95	0.000405	3.15449	0.011715	5.50636	0	0.0985701	4.50227	0.590112	1.4833	426.45	0.21562	0.042654	0.172966	0.38
Other Black Rock Desert Springs
	Fly Geyser	FG 60	40º51.556'N	119º19.917'W	Core+Polar	BDL	BDL	BDL	BDL	BDL	BDL	BDL	BDL	BDL	BDL	BDL	BDL	N/A				Scalloped orange microbial mat from top of terrace/source pool, grey, and brown substrate below, hint of sulfur?, course material , difficult to homogenize	60	8.37	ND	5.9	0.06	20.7023	0	0	0.14435	8.96455	2.71863	0.01557	224.725	0.00665	0.771915	0.01759	5.94962	154.22	0	0.324942	0.369293	1.05157	124.283	0.0194708	0.007119	0.0123518	0.573192
		FG 50	40º51.555'N	119º19.914'W	Core+Polar	0.212623	0.0206638	0.0388871	0.0125006	0.0267152	0.147119	0.0148664	BDL	BDL	BDL	BDL	0.473376	38.6669	0.82896	0.713208	2.13386	red/orange microbial mat in pool below major terrace with fine grey sediment below	50	8.6	ND	6.4	0	23.5015	0.006876	0.012092	0.023408	16.4695	4.09898	0.013024	376.127	0.00686	1.08052	0.003392	7.61849	237.369	0	0.494241	0.52497	1.75333	206.224	0.162638	0.004275	0.158363	0.379141
		FG 40	40º51.548'N	119º19.909'W	Core+Polar	BDL	BDL	BDL	0.0097464	BDL	0.00714267	0.00157162	BDL	BDL	BDL	BDL	0.0184607	0	0.86114	1	3.84583	red/orange microbial mat in very bottom of terrace structure, difficult to homogenize	42	8.8	ND	4.1	0.04	20.3656	0.005164	0.009284	0.011084	14.5597	3.67706	0.010716	335.716	0.010428	0.964904	0.003448	6.89794	211.846	0	0.47017	0.242104	1.55362	182.304	0.0879812	0.004915	0.0830662	0.48138
		DH SOURCE	41º03.053'N	119º01.590'W	Core+Polar	0.767236	0.559369	0.930563	2.26155	2.5204	2.22457	0.200603	BDL	BDL	BDL	BDL	9.4643	29.9289	0.949241	0.850894	3.28267	fine fluffy grey clay above with material difficult to homogenize (stuck to bottom of pan)	79.6	8.05	ND	4.3	0	4.49816	0.002308	0.005012	0.001608	3.78875	0.111354	0.00924	190.039	0.001332	0.077902	0.007364	10.5453	46.0866	0.166549	0.136008	0.0577741	1.51645	110.44	0.0957929	0.072773	0.0230199	0.251733
		DH 70	41º03.039'N	119º01.620'W	Core+Polar	8.9011	4.89336	10.8122	2.88882	1.79938	19.0648	1.41348	BDL	0.480494	1.17674	BDL	51.4303	49.3462	0.929354	0.736836	2.87855	green encrusted, tough microbial mat, difficult to homogenize	69.6	8.37	ND	5.5	0	3.98406	0.002576	0.004518	0.001588	3.28149	0.09396	0.00836	164.588	0.007848	0.067714	0.007288	9.94282	42.7012	0.196233	0.1333	0.062507	1.15081	101.208	0.113951	0.092432	0.0215189	0.187091
		DH 60	41º03.555'N	119º01.666'W	Core+Polar	2.19635	0.857483	2.08301	0.987592	1.1372	17.7103	1.38916	0.212313	0.343953	0.680732	BDL	27.5981	26.1113	0.71038	0.792898	4.07453	brilliant gold/green hairlike streamers, very thick growth, easy to homogenize	59.9	8.74	ND	6.6	0	4.44232	0.002688	0.004744	0.001992	3.77724	0.099688	0.008288	188.459	0.001504	0.077306	0.007332	11.7525	51.6626	0.349533	0.151547	0.0544766	2.14859	124.309	0.154586	0.131559	0.0230274	0.04976
		DH SOURCE 2	41º03.055'N	119º01.586'W	Core+Polar	2.33592	0.702285	0.905398	0.860581	0.899664	2.51154	0.179612	BDL	BDL	BDL	BDL	8.395	34.8645	0.932168	0.715474	2.58676	soft black sediments	54.5	8.5	ND	ND	ND
		DH 50	41º03.114'N	119º01.753'W	Core+Polar	8.8808	BDL	BDL	BDL	BDL	3.21684	0.124549	BDL	BDL	BDL	BDL	12.2222	74.8459	0		1.32953	thin microbial mat above with black/grey sediment below, stinky	49.9	9.09	ND	6.3	0.02	4.0242	0.00331	0.005678	0.002084	3.91794	0.092806	0.004944	192.105	0.002204	0.071646	0.004568	10.994	47.7068	0.176754	0.156777	0.189899	1.18969	114.962	0.122356	0.073939	0.0484169	0.087436
		DH 43	41º03.209'N	119º01.843'W	Core+Polar	4.5563	1.03979	1.71614	0.747556	0.79748	9.31468	0.671161	BDL	BDL	BDL	BDL	18.8431	37.8178	0.839229	0.703212	3.10798	sparse growth of orange microbial mat in grey clay	43.5	9.24	ND	6.4	0.2	3.74084	0.00204	0.002304	0.000164	4.01946	0.086564	0.001976	201.36	0.00952	0.066658	0.007456	11.951	52.3594	0.0848133	0.153887	0.152011	1.62316	126.113	0.084037	0.029061	0.054976	0.03
		DH 31	41º03.206'N	119º01.169'W	Core+Polar	0.115266	0.0311421	0.0203569	BDL	0.0256697	0.165282	BDL	BDL	BDL	BDL	BDL	0.357717	0	1	0.395288	2.79815	Black soil associated with tufts of grass in shallow swamp in alkali soil (looked like brownie mix)	31	10.7	ND	ND	ND
	Black Rock	BR 45	40º58.425'N	119º00.498'W	Core+Polar	32.6835	9.04008	10.4874	0.769432	0.357091	0.788906	0.0448985	BDL	BDL	BDL	BDL	54.1713	77.7483	0.997793	0.554608	0.696445	orange mat with fine grey sediments (clay)	45.5	7.88	ND	6.3	0	7.23775	0.0027925	0.005975	0.001145	6.53592	1.57628	0.007345	248.918	0.00159	0.387575	0.003375	9.98932	160.469	0	0.377916	0.151983	0	133.229	0.0563176	0.004129	0.0521886	0.62
Surprise Valley Springs
	Eagleville	EV 44	41º12.626'N	120º03.402'W	Core+Polar	1.12985	1.06517	0.810626	0.720299	1.13342	36.0947	2.71639	BDL	0.199608	BDL	BDL	43.87	29.5747	0.488678	0.589704	4.64241	same as above but clear layer below sampled	43.8	9.73	ND	4.4	0.01	2.09202	0.0047245	0.0020905	0.00028	1.01876	0.0163785	0.000429	60.8955	0.000151	0.0036895	0.002472	1.25951	20.6944	0	0.0642286	0.519299	0.141542	28.5576	0.276053	0.001429	0.274624	0.03
		EV 43	41º12.626'N	120º03.402'W	Core+Polar	11.6776	9.23236	10.7337	3.03892	4.09515	111.573	9.03899	BDL	0.782951	0.412299	BDL	160.584	23.5428	0.717919	0.59868	4.09412	orange coral-like microbial mat above waterline with visible layers below of green, black, and clear with sand below (sample included orange, green, and black layers)	43.8	9.73	ND	4.4	0.01	2.09202	0.0047245	0.0020905	0.00028	1.01876	0.0163785	0.000429	60.8955	0.000151	0.0036895	0.002472	1.25951	20.6944	0	0.0642286	0.519299	0.141542	28.5576	0.276053	0.001429	0.274624	0.03
	Surprise Valley	SV SOURCE	41º31.294'N	120º04.251'W	Core+Polar	7.10901	8.86831	12.9494	18.0822	19.6256	4.34617	0.703392	BDL	BDL	BDL	BDL	71.6841	45.1455	0.982676	0.777736	2.66617	fine clay sediment, easy to homogenize, source pool also had areas with large gravel, clear microbial mat visible	86	8.34	ND	3.8	0.12	17.013	0.0047	0.008022	0.001396	4.72722	0.03186	0.002604	241.616	0.002596	0.217254	0.003704	4.45578	157.154	0	0.625677	0	0.488765	293.512	0.00943255	0.001429	0.00800355	0.194357
		SV 70	41º31.294'N	120º04.251'W	Core+Polar	7.44491	4.48902	7.05764	4.41742	3.49032	4.01317	0.481915	BDL	BDL	0.0752852	BDL	31.4697	55.4066	0.970697	0.718805	2.1313	clay-like bottom with sparse microbial growth; small photosynthetic fringe on the sides	69.2	8.5	ND	4.9	0	19.25	0.004436	0.007088	0	5.41104	0.043482	0.002448	277.526	0.005816	0.247964	0.012104	4.89617	179.193	0.0287419	0.749884	0.0799437	0.37534	335.941	0.0325063	0.014367	0.0181393	0.220068
		SV 60	41º31.294'N	120º04.251'W	Core+Polar	8.24822	4.8394	5.12859	2.38937	1.05497	6.39677	0.656362	BDL	0.0340812	0.10345	BDL	28.8512	55.2297	0.949564	0.608379	2.08864	green on sides and grey in the middle, sparse growth	59.6	8.64	ND	6.1	0	16.7521	0.004962	0.008792	0.003344	4.5603	0.032286	0.002456	236.704	0.005596	0.217084	0.256696	4.47429	158.601	0.0508624	0.645839	0.0836713	0	299.717	0.0555631	0.028099	0.0274641	0.264683
		SV 50	41º31.732'N	120º04.256'W	Core+Polar	14.4563	6.90846	8.34841	5.29525	4.39389	14.8163	1.36397	BDL	0.263963	0.327984	BDL	56.1746	41.25	0.937764	0.663856	2.43623	brown/grey sediment with sparse, green microbial mat above	48.5	8.78	ND	6.6	0	17.0593	0.005042	0.008834	0.000112	4.67062	0.04276	0.002728	240.288	0.003832	0.21854	0.003472	4.48704	152.78	0.0462903	0.626245	0.0905338	0	291.421	0.0616467	0.024501	0.0371457	0.019743
		SV 40	41º31.592'N	120º04.143'W	Core+Polar	7.36143	1.96319	3.93076	0.684736	0.568119	1.21677	0.110885	BDL	BDL	BDL	BDL	15.8359	45.0208	0.983424	0.701584	1.28682	green floating microbial mat, difficult to homogenize, swampy area, mat was patchy, covering ~70% of streambed	41.3	9.07	ND	6.8	0	19.8833	0.00413	0.008564	0.001308	5.7198	0.054608	0.002572	289.37	0.003368	0.251548	0.005644	5.30991	191.948	0	0.772696	0.0539433	0	358.99	0.0326428	0.010673	0.0219698	0.03
		SVX SOURCE	41º32.086'N	120º04.385'W	Core+Polar	183.68	112.578	155.568	181.806	166.537	59.6027	10.6857	BDL	BDL	BDL	BDL	870.457	0.703684	0.976802	0.749799	2.24861	soft grey sediment	83.7	8.41	ND	2.8	0.09	15.8999	0.003882	0.006464	0.00234	4.47216	0.03781	0.002248	231.806	0.008608	0.20843	0.00392	4.26008	151.088	0	0.59681	0	0	280.213	0.0169352	0.002314	0.0146212	0.260891
		SVX 70	41º32.079'N	120º04.385'W	Core+Polar	6.59045	2.79734	4.95449	2.35137	1.54696	6.92549	0.608494	BDL	BDL	BDL	BDL	25.7746	53.6225	0.943194	0.723123	2.40704	thick orange/green microbial mat pn side of stream with grey middle middle, silky, fine grey sediments	68.5	8.58	ND	5.3	0.06	20.6112	0.00549	0.0086	0.001624	6.03984	0.05228	0.00314	305.912	0.002204	0.27186	0.005828	4.80865	178.509	0.0449586	0.720628	0.050471	0	334.571	0.0352875	0.021498	0.0137895	0.212576
		SVX 60	41º32.068'N	120º04.330'W	Core+Polar	4.64061	1.84617	2.03507	1.728	1.14228	6.35784	0.781727	BDL	BDL	BDL	BDL	18.5317	49.9919	0.877682	0.670869	2.67373	thick orange/green microbial mat on surface with fine grey sediments, streamers also sampled	60.6	8.72	ND	5.9	0.01	15.2226	0.003196	0.005354	0.000776	4.2099	0.035782	0.001968	217.044	0.004644	0.19736	0.005364	4.09844	145.006	0.0424293	0.576225	0.10271	0	271.049	0.0373255	0.024482	0.0128435	0.151627
		SVX 50	41º32.029'N	120º04.380'W	Core+Polar	1.93527	1.16511	1.20719	0.58117	0.778714	3.8318	0.199968	BDL	BDL	BDL	BDL	9.69923	40.5641	0.936587	0.605511	2.90516	black/orange microbial mat on surface with fine grey sediments below	50	8.98	ND	6.1	0	19.8388	0.006614	0.012528	0.00012	5.7806	0.038452	0.003108	292.72	0.004632	0.259272	0.003464	5.33625	195.327	0.0363945	0.77972	0.159552	0	363.824	0.0643207	0.018099	0.0462217	0.100844
		SVX 2	41º32.078'N	120º04.369'W	Core+Polar	7.21234	5.71167	8.18419	9.38987	17.4572	27.3185	2.13873	BDL	0.197984	BDL	BDL	77.6105	43.2265	0.915879	0.754714	3.41663	soft grey sediment	83.4	8.24	ND	3.2	0	14.95	0.005566	0.010862	0.000352	4.18108	0.03588	0.002812	212.864	0.001568	0.19144	0.006156	4.20406	143.23	0	0.575066	0.0544696	0	258.019	0.0165333	0.004224	0.0123093	0.085698
		SVX 1	41º32.052'N	120º04.386'W	Core+Polar	5.10951	3.11884	5.39669	6.17368	6.13913	2.31	0.103102	BDL	BDL	BDL	BDL	28.351	36.4666	0.99303	0.787678	2.42637	soft grey sediment	76.5	8.32	ND	3.5	0.09	18.8286	0.005918	0.010656	0.000332	5.35898	0.041802	0.003756	270.732	0.00308	0.243366	0.00268	4.86243	177.126	0.0338329	0.695919	0.0463395	0	329.694	0.0337253	0.017105	0.0166203	0.109563
		SVX 3	41º32.096'N	120º04.372'W	Core+Polar	8.00725	2.43239	2.3107	1.61142	1.53026	1.05654	0.282836	BDL	BDL	BDL	BDL	17.2314	0	0.957387	0.617218	1.37426	soft grey sediment with opaque water, lots of insects	40.8	8.22	ND	6.2	0.07	21.1647	0.006124	0.011442	0.003864	6.06292	0.11462	0.00844	310.896	0.004464	0.269296	0.00396	5.57298	203.933	0	0.801781	0.0831136	0	380.887	0.0275953	0.002619	0.0249763	0.052511
Great Boiling Springs
	Great Boiling Spring	GBS 19	40º39.763'N	119º22.018'W	Polar	156.111	155.242	150.894	144.768	420.805	110.51	8.74398	BDL	3.38501	2.75214	1.90938	1155.12		0.980977	0.655709	2.75674	Black, less homogenous	95	6.8	ND	0.9	0.09	67.4943	0.0249375	0.0412425	0.003825	104.197	1.13418	0.02694	1424.34	0.033825	2.73484	0.016095	4.15988	0	0	4.28214	0	1.70401	406.49	0.0169048	0.001429	0.0154758	0.756022
		GBS A	40º39.687'N	119º21.970'W	Polar	1.87336	1.24243	1.60643	2.07072	4.91149	BDL	BDL	BDL	BDL	BDL	BDL	11.7044		1	0.747451	2.58991	Sediments homogenous, site near stick	80.9	7.41	ND	1.7	0.08	70.4151	0.0195075	0.031185	0.006015	107.202	1.28707	0.031725	1473.96	0.01578	2.81515	0.02775	4.79454	0	0	4.28958	0	1.87607	414.394	0.0371188	0.039786	0	0.554096
		GBS B	40º39.685'N	119º21.975'W	Polar	8.19699	4.89911	8.46806	9.33893	13.8394	2.62467	0.25324	0.304621	0.114299	0.171972	BDL	48.2113		0.97602	0.787094	2.50664	Sediments homogenous, site near palet	77.5	7.35	ND	1.3	ND	61.3922	0.02349	0.0416475	0.00021	91.4884	1.137	0.02874	1271.18	0.01392	2.4875	0.016005	4.17385	0	0	3.58843	0	1.21599	347.159	0.0308731	0.016814	0.0140591	0.6927
		GBS C	40º39.682'N	119º21.976'W	Polar	28.7396	28.7396	50.7108	51.398	69.7012	18.8258	0.8012	BDL	BDL	BDL	BDL	248.916		0.993914	0.780359	2.64913	Sediments homogenous, near GBS outflow and cellulose enrichments	65	7.69	ND	2.5	ND	73.048	0.0236775	0.04713	0.00384	112.267	1.39999	0.03345	1529.1	0.00156	2.91034	0.050115	4.87791	0	0.044953	4.44518	0	1.28489	429.139	0.0498055	0.031229	0.0185765	0.761446
		GBS 61 - Y	40°39.684'N	119º21.973'W	Polar	35.4111	18.1724	30.811	37.2145	36.2211	22.8083	1.92485	BDL	BDL	BDL	BDL	182.563		0.978157	0.789178	2.49318	grey/black, gritty sediment with orange microbial mat in outflow north of spring	60.9	8	ND	6	0	72.3782	0.027285	0.0492375	0.00468	111.792	1.34549	0.034545	1521.43	0.035805	2.8895	0.03762	5.7475	0	0.0732101	4.21809	0.252596	1.5538	414.798	0.0524492	0.032888	0.0195612	0.636873
	Sandy's Springs West	SSW SOURCE	40º39.182'N	119º22.499'W	Polar	BDL	BDL	BDL	BDL	BDL	BDL	BDL	BDL	BDL	BDL	BDL	BDL					Sediments homogenous	80	7.37	ND	0.7	0.09	70.4926	0.0219975	0.03669	0.002625	96.0166	2.57075	0.0666	1303.17	0.044325	2.76377	0.016485	4.99064	0	0	4.1124	0	0	394.821	0.0280104	0.016909	0.0111014	0.576813
		SSW 70	40º39.176'N	119º22.489'W	Polar	12.7314	9.92171	16.7984	6.94808	4.50692	15.0465	1.01273	BDL	0.593025	1.05181	BDL	68.6106		0.970799	0.705309	2.4221	Brilliant green mat with streamers with white ppt on side	69.5	7.86	8.04	2.6	0.09	73.0345	0.02349	0.0395025	0.000675	99.8261	2.6884	0.06813	1351.67	0.00405	2.87369	0.01539	4.81435	0	0.1472	3.91385	0	1.32909	376.664	0.0900372	0.0736	0.0164372	0.735401
		SSW 60	40º39.167'N	119º22.474'W	Polar	34.7978	13.7324	13.7904	1.64013	BDL	30.0414	4.8028	BDL	0.359383	0.148908	BDL	99.3133		0.858599	0.529114	2.10464	Brilliant laminated microbial mat green above, orange below, peeling up at places near outflow SSE	59.5	7.9	7.98	2.5	0	79.9718	0.0256425	0.039135	0.00036	107.927	2.95259	0.06636	1490.45	0.01269	3.19394	0.011355	4.90976	0	0.176652	4.00316	0.0615558	1.42723	383.725	0.10295	0.082853	0.0200975	0.368062
		SSW 50 (OF)	40º39.158'N	119º22.468'W	Polar	BDL	BDL	BDL	BDL	0.351847	3.40064	0.653447	BDL	BDL	BDL	BDL	4.40593		0		4.90624	Laminated microbial mat, dark green surface layer, rusty lower layer, small amt sediment sampled	50.5	8.17	ND	4.3	0	77.1264	0.0291225	0.0467775	0.002175	107.5	2.87529	0.06186	1465.35	0.00825	3.07582	0.013695	5.25231	0	0.194744	4.36756	0.158763	1.03264	416.743	0.130905	0.082816	0.048089	0.443359
		SSW 40	40º39.151'N	119º22.453'W	Polar	14.2475	8.88928	10.859	2.67628	2.55661	37.6909	6.29357	BDL	BDL	BDL	BDL	83.2132		0.78085	0.603591	3.08526	Dark, brown, fluffy sediment with CaCO3-covered roots; (roots avoided)	39.4	8.49	8.5	6.2	0	73.0862	0.0335925	0.0523425	0.00495	103.838	2.73304	0.025035	1416.38	0.006765	2.99015	0.01113	5.09045	0	0	4.1971	1.37021	1.48042	403.77	0.456801	0.014316	0.442485	0.034057
	Rick's Hot Creek	RHC 5	40º40.447'N	119º21.857'W	Polar	5.31082	4.39274	6.18768	8.73683	13.2837	0.4856	0.0541211	0.380834	0.094836	BDL	BDL	38.9272		0.977979	0.776996	2.57482	fine sediment/clay, grey	90.2	7.49	8.59	0.2	0.12	54.6484	0.0246225	0.0424275	0.00885	87.454	0.718282	0.021405	1262.67	0.03021	2.47338	0.009285	4.75087	0	0	3.76193	0.0406555	1.09957	354.931	0.0172205	0.004522	0.0126985	0.912685
		RHC 4	40º40.454'N	119º21.851'W	Polar	0.731164	0.38299	0.646008	0.723193	2.2786	0.363275	0.0797023	BDL	BDL	BDL	BDL	5.20494		0.956492	0.781422	2.88287	gravelly sediment, grey	78.6	7.75	7.92	0	0.03	63.5337	0.0271725	0.0441525	0.00024	103.355	0.819638	0.0249	1483.32	0.024555	2.85163	0.01554	5.37859	0	0	4.4196	0	1.31161	415.451	0.0220159	0.008677	0.0133389	0.683037
		RHC 3	40º40.466'N	119º21.836'W	Polar	2.43505	1.23604	1.56932	1.65016	1.90521	5.30905	0.308445	BDL	BDL	BDL	BDL	14.4133		0.935255	0.722583	3.08343	Smooth, homogenous, grey, fluffy	69.4	7.96	7.74	0.8	0	64.6848	0.0271725	0.046095	0.00096	105.489	0.846427	0.02514	1509.18	0.04476	2.8901	0.01446	5.47139	0	0.0791853	4.47625	0.0510794	1.72506	424.55	0.0540132	0.031883	0.0221302	0.748653
		RHC 2	40º40.489'N	119º21.809'W	Polar	4.57211	1.13091	1.69749	2.99189	3.29245	6.19913	0.516406	0.21874	BDL	BDL	BDL	20.6191		0.887857	0.812733	2.90017	Thick, grey, homogenous	61.5	8.23	7.69	3.2	0	74.0516	0.0277275	0.0484575	0	117.707	0.931702	0.025785	1714.22	0	3.30294	0.013335	5.26227	0	0.116518	4.30215	0.0563141	1.0172	404.557	0.0712811	0.050563	0.0207181	0.682763
		RHC 1	40º40.524'N	119º21.784'W	Polar	9.64734	2.07228	8.30431	4.77795	5.71244	6.39145	1.22554	BDL	BDL	BDL	BDL	38.1313		0.925181	0.863257	2.37962	Semi-homogeneous, dark, thick, viscous	52	8.43	7.42	3.2	0.06	70.761	0.0295575	0.0458325	0.006615	113.727	0.914092	0.023985	1645.95	0.000405	3.15449	0.011715	5.50636	0	0.0985701	4.50227	0.590112	1.4833	426.45	0.21562	0.042654	0.172966	0.38
Other Black Rock Desert Springs
	Fly Geyser	FG 60	40º51.556'N	119º19.917'W	Polar	BDL	BDL	BDL	BDL	BDL	BDL	BDL	BDL	BDL	BDL	BDL	BDL					Scalloped orange microbial mat from top of terrace/source pool, grey, and brown substrate below, hint of sulfur?, course material , difficult to homogenize	60	8.37	ND	5.9	0.06	20.7023	0	0	0.14435	8.96455	2.71863	0.01557	224.725	0.00665	0.771915	0.01759	5.94962	154.22	0	0.324942	0.369293	1.05157	124.283	0.0194708	0.007119	0.0123518	0.573192
		FG 50	40º51.555'N	119º19.914'W	Polar	0.18304	BDL	BDL	BDL	BDL	BDL	BDL	BDL	BDL	BDL	BDL	0.18304				0	red/orange microbial mat in pool below major terrace with fine grey sediment below	50	8.6	ND	6.4	0	23.5015	0.006876	0.012092	0.023408	16.4695	4.09898	0.013024	376.127	0.00686	1.08052	0.003392	7.61849	237.369	0	0.494241	0.52497	1.75333	206.224	0.162638	0.004275	0.158363	0.379141
		FG 40	40º51.548'N	119º19.909'W	Polar	BDL	BDL	BDL	BDL	BDL	BDL	BDL	BDL	BDL	BDL	BDL	BDL					red/orange microbial mat in very bottom of terrace structure, difficult to homogenize	42	8.8	ND	4.1	0.04	20.3656	0.005164	0.009284	0.011084	14.5597	3.67706	0.010716	335.716	0.010428	0.964904	0.003448	6.89794	211.846	0	0.47017	0.242104	1.55362	182.304	0.0879812	0.004915	0.0830662	0.48138
		DH SOURCE	41º03.053'N	119º01.590'W	Polar	0.162199	0.0950023	0.269559	0.682781	0.873038	0.686643	0.0633349	BDL	BDL	BDL	BDL	2.83256		0.942976	0.909292	3.4695	fine fluffy grey clay above with material difficult to homogenize (stuck to bottom of pan)	79.6	8.05	ND	4.3	0	4.49816	0.002308	0.005012	0.001608	3.78875	0.111354	0.00924	190.039	0.001332	0.077902	0.007364	10.5453	46.0866	0.166549	0.136008	0.0577741	1.51645	110.44	0.0957929	0.072773	0.0230199	0.251733
		DH 70	41º03.039'N	119º01.620'W	Polar	4.41448	3.11354	5.70247	1.63757	0.793826	8.3643	0.589812	BDL	0.20092	0.562	BDL	25.3789		0.946591	0.702156	2.70909	green encrusted, tough microbial mat, difficult to homogenize	69.6	8.37	ND	5.5	0	3.98406	0.002576	0.004518	0.001588	3.28149	0.09396	0.00836	164.588	0.007848	0.067714	0.007288	9.94282	42.7012	0.196233	0.1333	0.062507	1.15081	101.208	0.113951	0.092432	0.0215189	0.187091
		DH 60	41º03.555'N	119º01.666'W	Polar	0.871913	0.34012	0.651692	0.243059	0.337764	4.1108	0.32136	BDL	0.119898	0.209618	BDL	7.20622		0.793501	0.724571	3.74475	brilliant gold/green hairlike streamers, very thick growth, easy to homogenize	59.9	8.74	ND	6.6	0	4.44232	0.002688	0.004744	0.001992	3.77724	0.099688	0.008288	188.459	0.001504	0.077306	0.007332	11.7525	51.6626	0.349533	0.151547	0.0544766	2.14859	124.309	0.154586	0.131559	0.0230274	0.04976
		DH SOURCE 2	41º03.055'N	119º01.586'W	Polar	1.46261	0.280101	0.323193	0.191698	0.224093	0.398922	0.046261	BDL	BDL	BDL	BDL	2.92688		0.945009	0.647668	1.52487	soft black sediments	54.5	8.5	ND	ND	ND
		DH 50	41º03.114'N	119º01.753'W	Polar	8.23418	BDL	BDL	BDL	BDL	0.91363	BDL	BDL	BDL	BDL	BDL	9.14781				0.499371	thin microbial mat above with black/grey sediment below, stinky	49.9	9.09	ND	6.3	0.02	4.0242	0.00331	0.005678	0.002084	3.91794	0.092806	0.004944	192.105	0.002204	0.071646	0.004568	10.994	47.7068	0.176754	0.156777	0.189899	1.18969	114.962	0.122356	0.073939	0.0484169	0.087436
		DH 43	41º03.209'N	119º01.843'W	Polar	3.2836	0.763852	0.936927	0.119896	0.0550958	1.81101	0.155671	BDL	BDL	BDL	BDL	7.12604		0.921233	0.580457	1.76071	sparse growth of orange microbial mat in grey clay	43.5	9.24	ND	6.4	0.2	3.74084	0.00204	0.002304	0.000164	4.01946	0.086564	0.001976	201.36	0.00952	0.066658	0.007456	11.951	52.3594	0.0848133	0.153887	0.152011	1.62316	126.113	0.084037	0.029061	0.054976	0.03
		DH 31	41º03.206'N	119º01.169'W	Polar	BDL	BDL	BDL	BDL	BDL	BDL	BDL	BDL	BDL	BDL	BDL	BDL					Black soil associated with tufts of grass in shallow swamp in alkali soil (looked like brownie mix)	31	10.7	ND	ND	ND
	Black Rock	BR 45	40º58.425'N	119º00.498'W	Polar	26.6217	6.92985	7.54348	0.557135	0.289554	0.175571	BDL	BDL	BDL	BDL	BDL	42.1172		1	0.538946	0.610778	orange mat with fine grey sediments (clay)	45.5	7.88	ND	6.3	0	7.23775	0.0027925	0.005975	0.001145	6.53592	1.57628	0.007345	248.918	0.00159	0.387575	0.003375	9.98932	160.469	0	0.377916	0.151983	0	133.229	0.0563176	0.004129	0.0521886	0.62
Surprise Valley Springs
	Eagleville	EV 44	41º12.626'N	120º03.402'W	Polar	0.488078	0.828071	0.299194	0.302216	0.971948	8.8383	1.24664	BDL	BDL	BDL	BDL	12.9744		0.534161	0.420719	4.29854	same as above but clear layer below sampled	43.8	9.73	ND	4.4	0.01	2.09202	0.0047245	0.0020905	0.00028	1.01876	0.0163785	0.000429	60.8955	0.000151	0.0036895	0.002472	1.25951	20.6944	0	0.0642286	0.519299	0.141542	28.5576	0.276053	0.001429	0.274624	0.03
		EV 43	41º12.626'N	120º03.402'W	Polar	6.10716	7.50555	8.24134	0.892616	1.41009	11.7216	1.92768	BDL	BDL	BDL	BDL	37.8061		0.896178	0.548932	2.53396	orange coral-like microbial mat above waterline with visible layers below of green, black, and clear with sand below (sample included orange, green, and black layers)	43.8	9.73	ND	4.4	0.01	2.09202	0.0047245	0.0020905	0.00028	1.01876	0.0163785	0.000429	60.8955	0.000151	0.0036895	0.002472	1.25951	20.6944	0	0.0642286	0.519299	0.141542	28.5576	0.276053	0.001429	0.274624	0.03
	Surprise Valley	SV SOURCE	41º31.294'N	120º04.251'W	Polar	3.08078	4.12528	6.32625	7.73222	9.66814	1.16677	0.262667	BDL	BDL	BDL	BDL	32.3621		0.985761	0.773134	2.63185	fine clay sediment, easy to homogenize, source pool also had areas with large gravel, clear microbial mat visible	86	8.34	ND	3.8	0.12	17.013	0.0047	0.008022	0.001396	4.72722	0.03186	0.002604	241.616	0.002596	0.217254	0.003704	4.45578	157.154	0	0.625677	0	0.488765	293.512	0.00943255	0.001429	0.00800355	0.194357
		SV 70	41º31.294'N	120º04.251'W	Polar	4.48644	2.96511	4.33653	1.93198	1.73797	1.76055	0.217706	BDL	BDL	BDL	BDL	17.4363		0.976966	0.678879	1.9275	clay-like bottom with sparse microbial growth; small photosynthetic fringe on the sides	69.2	8.5	ND	4.9	0	19.25	0.004436	0.007088	0	5.41104	0.043482	0.002448	277.526	0.005816	0.247964	0.012104	4.89617	179.193	0.0287419	0.749884	0.0799437	0.37534	335.941	0.0325063	0.014367	0.0181393	0.220068
		SV 60	41º31.294'N	120º04.251'W	Polar	3.80274	3.80927	3.96515	1.52287	0.266115	2.29527	0.273024	BDL	BDL	BDL	BDL	15.9344		0.971472	0.590282	1.84204	green on sides and grey in the middle, sparse growth	59.6	8.64	ND	6.1	0	16.7521	0.004962	0.008792	0.003344	4.5603	0.032286	0.002456	236.704	0.005596	0.217084	0.256696	4.47429	158.601	0.0508624	0.645839	0.0836713	0	299.717	0.0555631	0.028099	0.0274641	0.264683
		SV 50	41º31.732'N	120º04.256'W	Polar	6.19256	4.51334	4.78214	2.02207	1.20695	3.88088	0.360385	BDL	0.10345	0.110233	BDL	23.172		0.96914	0.601209	1.98211	brown/grey sediment with sparse, green microbial mat above	48.5	8.78	ND	6.6	0	17.0593	0.005042	0.008834	0.000112	4.67062	0.04276	0.002728	240.288	0.003832	0.21854	0.003472	4.48704	152.78	0.0462903	0.626245	0.0905338	0	291.421	0.0616467	0.024501	0.0371457	0.019743
		SV 40	41º31.592'N	120º04.143'W	Polar	2.49732	1.54231	3.08982	BDL	BDL	BDL	BDL	BDL	BDL	BDL	BDL	7.12945		1	0.667041	1.08311	green floating microbial mat, difficult to homogenize, swampy area, mat was patchy, covering ~70% of streambed	41.3	9.07	ND	6.8	0	19.8833	0.00413	0.008564	0.001308	5.7198	0.054608	0.002572	289.37	0.003368	0.251548	0.005644	5.30991	191.948	0	0.772696	0.0539433	0	358.99	0.0326428	0.010673	0.0219698	0.03
		SVX SOURCE	41º32.086'N	120º04.385'W	Polar	BDL	BDL	BDL	BDL	4.52147	1.60379	BDL	BDL	BDL	BDL	BDL	6.12526				4.26183	soft grey sediment	83.7	8.41	ND	2.8	0.09	15.8999	0.003882	0.006464	0.00234	4.47216	0.03781	0.002248	231.806	0.008608	0.20843	0.00392	4.26008	151.088	0	0.59681	0	0	280.213	0.0169352	0.002314	0.0146212	0.260891
		SVX 70	41º32.079'N	120º04.385'W	Polar	3.74697	1.98307	3.33255	1.30067	0.589357	2.57168	0.296695	BDL	BDL	BDL	BDL	13.821		0.957082	0.700275	2.05305	thick orange/green microbial mat on side of stream with grey middle middle, silky, fine grey sediments	68.5	8.58	ND	5.3	0.06	20.6112	0.00549	0.0086	0.001624	6.03984	0.05228	0.00314	305.912	0.002204	0.27186	0.005828	4.80865	178.509	0.0449586	0.720628	0.050471	0	334.571	0.0352875	0.021498	0.0137895	0.212576
		SVX 60	41º32.068'N	120º04.330'W	Polar	3.12855	1.35872	1.32227	0.880543	0.243151	2.02714	0.303962	BDL	BDL	BDL	BDL	9.26434		0.921365	0.618502	1.9813	thick orange/green microbial mat on surface with fine grey sediments, streamers also sampled	60.6	8.72	ND	5.9	0.01	15.2226	0.003196	0.005354	0.000776	4.2099	0.035782	0.001968	217.044	0.004644	0.19736	0.005364	4.09844	145.006	0.0424293	0.576225	0.10271	0	271.049	0.0373255	0.024482	0.0128435	0.151627
		SVX 50	41º32.029'N	120º04.380'W	Polar	1.31574	0.920058	0.652367	0.162404	0.20325	0.680581	BDL	BDL	BDL	BDL	BDL	3.9344		1	0.469655	1.76085	black/orange microbial mat on surface with fine grey sediments below	50	8.98	ND	6.1	0	19.8388	0.006614	0.012528	0.00012	5.7806	0.038452	0.003108	292.72	0.004632	0.259272	0.003464	5.33625	195.327	0.0363945	0.77972	0.159552	0	363.824	0.0643207	0.018099	0.0462217	0.100844
		SVX 2	41º32.078'N	120º04.369'W	Polar	2.89949	2.80554	3.8973	4.68818	9.70299	9.01958	0.535181	BDL	BDL	BDL	BDL	33.5483		0.955126	0.753706	3.28883	soft grey sediment	83.4	8.24	ND	3.2	0	14.95	0.005566	0.010862	0.000352	4.18108	0.03588	0.002812	212.864	0.001568	0.19144	0.006156	4.20406	143.23	0	0.575066	0.0544696	0	258.019	0.0165333	0.004224	0.0123093	0.085698
		SVX 1	41º32.052'N	120º04.386'W	Polar	1.49314	0.990807	1.93575	1.93362	2.73639	1.24891	BDL	BDL	BDL	BDL	BDL	10.3386		1	0.796138	2.6941	soft grey sediment	76.5	8.32	ND	3.5	0.09	18.8286	0.005918	0.010656	0.000332	5.35898	0.041802	0.003756	270.732	0.00308	0.243366	0.00268	4.86243	177.126	0.0338329	0.695919	0.0463395	0	329.694	0.0337253	0.017105	0.0166203	0.109563
		SVX 3	41º32.096'N	120º04.372'W	Polar	BDL	BDL	BDL	BDL	BDL	BDL	BDL	BDL	BDL	BDL	BDL	BDL					soft grey sediment with opaque water, lots of insects	40.8	8.22	ND	6.2	0.07	21.1647	0.006124	0.011442	0.003864	6.06292	0.11462	0.00844	310.896	0.004464	0.269296	0.00396	5.57298	203.933	0	0.801781	0.0831136	0	380.887	0.0275953	0.002619	0.0249763	0.052511
Great Basin Soils	Sandy's Springs West	soil SSW70			Core	107.106	24.701	26.203	6.88149	72.6857	BDL	160.235	4.94743	BDL	BDL	BDL	402.759
		soil SSW60			Core	6.0871	0.117387	0.187956	0.0660387	0.275139	BDL	0.557554	0.0315778	BDL	BDL	BDL	7.32275
	Rick's Hot Creek	soil RHC1			Core	10.5772	0.5009	0.866726	0.566068	1.77433	BDL	2.86292	0.244822	BDL	BDL	BDL	17.3929
		soil RHC2			Core	0.0672387	0.0108	0.0160258	0.00952257	0.0465677	BDL	0.0911612	0.0102193	BDL	BDL	BDL	0.251535
		soil RHC3			Core	0.0537513	0.0244111	0.028636	0.026993	0.0213597	BDL	BDL	BDL	BDL	BDL	BDL	0.155151
		soil RHC4			Core	0.390384	0.0937742	0.122718	0.198584	0.281311	BDL	0.134554	0.0142993	BDL	BDL	BDL	1.23562
	Black Rock	soil BR4S.5			Core	3.15649	0.790666	0.943034	0.321208	1.61428	BDL	3.43034	0.2965	BDL	BDL	BDL	10.5525
	Surprise Valley	soil SV60			Core	4.2114	1.21024	1.28727	0.383663	0.922865	BDL	1.57317	0.242937	BDL	BDL	BDL	9.83155
		soil SV50			Core	6.32585	1.47868	1.73918	0.720083	4.17778	BDL	8.08288	0.409453	BDL	BDL	BDL	22.9339
		soil SVSAME			Core	9.57464	0.469296	0.965114	0.3974	1.95127	BDL	3.41856	0.423265	BDL	BDL	BDL	17.1995
		soil SVX50			Core	0.794688	0.240829	0.395015	0.162338	0.800277	BDL	1.55723	0.167695	BDL	BDL	BDL	4.11807
		soil SVX1			Core	12.2756	0.672405	1.06628	0.428206	2.26052	BDL	4.45437	0.231611	BDL	BDL	BDL	21.389
		soil SCX2			Core	7.89289	0.508921	0.941339	0.393944	1.96613	BDL	3.41874	0.398632	BDL	BDL	BDL	15.5206
Great Basin Soils	Sandy's Springs West	soil SSW70			Core+Polar	115.916	26.7687	28.485	8.05034	78.5092	BDL	171.574	5.65645	BDL	BDL	BDL	434.959	7.40298
		soil SSW60			Core+Polar	9.55554	0.117387	0.187956	0.0660387	0.527073	BDL	0.909393	0.0315778	BDL	BDL	BDL	11.395	35.7369
	Rick's Hot Creek	soil RHC1			Core+Polar	15.0726	0.955005	1.56742	0.891669	2.85793	BDL	4.51524	0.417608	BDL	BDL	BDL	26.2774	33.8104
		soil RHC2			Core+Polar	0.0672387	0.0108	0.0160258	0.00952257	0.0465677	BDL	0.0911612	0.0102193	BDL	BDL	BDL	0.251535	0
		soil RHC3			Core+Polar	1.79319	0.920487	0.19116	0.026993	0.0213597	BDL	BDL	BDL	BDL	BDL	BDL	2.95319	94.7463
		soil RHC4			Core+Polar	0.390384	0.0937742	0.122718	0.198584	0.281311	BDL	0.134554	0.0142993	BDL	BDL	BDL	1.23562	0
	Black Rock	soil BR4S.5			Core+Polar	3.15649	0.790666	0.943034	0.321208	1.73563	BDL	3.58575	0.2965	BDL	BDL	BDL	10.8293	2.55568
	Surprise Valley	soil SV60			Core+Polar	6.01344	1.72403	2.00129	0.667002	2.21111	BDL	3.83232	0.242937	BDL	BDL	BDL	16.6921	41.1007
		soil SV50			Core+Polar	8.979	2.7309	2.55704	1.57316	6.13046	BDL	10.6734	0.538588	BDL	BDL	BDL	33.1826	30.8857
		soil SVSAME			Core+Polar	17.6633	1.43771	3.07821	1.50639	5.0841	BDL	9.26695	1.72415	BDL	BDL	BDL	39.7608	56.7425
		soil SVX50			Core+Polar	5.41514	0.756681	1.18113	0.562185	2.2923	BDL	4.3611	0.739081	BDL	BDL	BDL	15.3076	73.0979
		soil SVX1			Core+Polar	26.9465	2.08938	2.7222	1.37514	6.15537	BDL	12.0615	1.08062	BDL	BDL	BDL	52.4308	59.2052
		soil SCX2			Core+Polar	9.9218	0.828852	1.52631	0.691473	2.88518	BDL	5.07239	0.669833	BDL	BDL	BDL	21.5958	28.1315
Great Basin Soils	Sandy's Springs West	soil SSW70			Polar	8.80975	2.06764	2.28203	1.16885	5.82354	BDL	11.3391	0.709015	BDL	BDL	BDL	32.2
		soil SSW60			Polar	3.46844	BDL	BDL	BDL	0.251934	BDL	0.351839	BDL	BDL	BDL	BDL	4.07221
	Rick's Hot Creek	soil RHC1			Polar	4.49539	0.454105	0.700693	0.325601	1.0836	BDL	1.65232	0.172786	BDL	BDL	BDL	8.88449
		soil RHC2			Polar	BDL	BDL	BDL	BDL	BDL	BDL	BDL	BDL	BDL	BDL	BDL	BDL
		soil RHC3			Polar	1.73944	0.896076	0.162524	BDL	BDL	BDL	BDL	BDL	BDL	BDL	BDL	2.79804
		soil RHC4			Polar	BDL	BDL	BDL	BDL	BDL	BDL	BDL	BDL	BDL	BDL	BDL	BDL
	Black Rock	soil BR4S.5			Polar	BDL	BDL	BDL	BDL	0.121349	BDL	0.155412	BDL	BDL	BDL	BDL	0.276762
	Surprise Valley	soil SV60			Polar	1.80204	0.513788	0.714015	0.283339	1.28825	BDL	2.25916	BDL	BDL	BDL	BDL	6.86059
		soil SV50			Polar	2.65314	1.25222	0.817857	0.853076	1.95268	BDL	2.59053	0.129135	BDL	BDL	BDL	10.2486
		soil SVSAME			Polar	8.08868	0.96841	2.1131	1.10899	3.13283	BDL	5.8484	1.30088	BDL	BDL	BDL	22.5613
		soil SVX50			Polar	4.62045	0.515852	0.786119	0.399847	1.49202	BDL	2.80387	0.571386	BDL	BDL	BDL	11.1895
		soil SVX1			Polar	14.6709	1.41698	1.65591	0.946936	3.89485	BDL	7.60715	0.849011	BDL	BDL	BDL	31.0418
		soil SCX2			Polar	2.02891	0.319931	0.58497	0.297529	0.919049	BDL	1.65365	0.271201	BDL	BDL	BDL	6.07524
1BDL, below detection limit;detection limit for core lipids is 0.8 pg
2N/A, percent polar lipids not available because total polar+core bGDGTs were below dection limit
