# Supplementary material for: The distribution and abundance of archaeal tetraether lipids in U.S. Great Basin hot springs
Source: Front Microbiol. 2013 Aug 28;4:247. doi: 10.3389/fmicb.2013.00247 (PMC3755460; doi:10.3389/fmicb.2013.00247)
Supplement: Supplementary file 2 [file DataSheet2.XLSX]

## Sheet: C+P_NMS_with8_env correlations
Supplemental Table 2 - Pearson's correlation coefficients between geochemical analytes and iGDGT-based NMS axes*
	Axis 1	Axis 2	Axis 3
	**R2	R2	R2
Temp	0.546	0.064	0.118
pH	0.359	0.007	0.061
Oxygen	0.259	0.002	0.223
Ca	0.032	0.002	0.113
Cr	0.014	0.002	0.179
Cu	0.036	0.004	0.165
Fe	0.09	0	0.029
K	0.033	0.001	0.162
Mg	0.05	0	0.036
Mn	0.01	0.018	0.087
Na	0.043	0.003	0.149
Ni	0.104	0.004	0.03
Sr	0.026	0.003	0.15
Zn	0.008	0.001	0.023
F	0.014	0.02	0.007
Cl	0.002	0.04	0.33
Br	0.048	0.001	0.145
PO4	0.006	0.127	0.174
SO4	0.132	0.02	0.008
Nitrite	0.162	0.286	0.043
Nitrate	0.215	0.002	0.009
NH4	0.229	0.011	0.068
*NMS was based upon on relative abundances of polar iGDGTs
**No p-value is reported because ordination scores violate the assumption of independence.
