# Supplementary material for: The distribution and abundance of archaeal tetraether lipids in U.S. Great Basin hot springs
Source: Front Microbiol. 2013 Aug 28;4:247. doi: 10.3389/fmicb.2013.00247 (PMC3755460; doi:10.3389/fmicb.2013.00247)
Supplement: Supplementary file 3 [file DataSheet3.XLS]

## Sheet: Spearman's Correlations - Core
Non-Parametric Correlation Results: Core iGDGTs (relative abundance)
		Temp	pH	Ca	Cr	Cu	Fe	K	Mg	Mn	Na	Ni	Sr	Zn	F	Cl	NO2-	Br	NO3-	PO43-	SO42-	NO3- + NO2-	Nitrite	Nitrate	NH4+
Total iGDGT (absolute abundance)	Correlation Coefficient	.320*	-.345*	0.195984	0.311464	0.251792	0.114248	0.137112	-0.0664223	0.155496	0.151557	0.0379733	0.122449	0.144991	-.487**	-.449**	-0.0650393	0.233627	-0.22328	-0.00444723	0.259014	-0.0762707	-0.0986424	-0.13952	0.0307642
	Sig. (2-tailed)	0.0439149	0.0293442	0.2383	0.0569746	0.127262	0.494614	0.411721	0.691947	0.351229	0.363714	0.820933	0.46394	0.385104	0.00193803	0.0046946	0.698055	0.158042	0.177821	0.978859	0.116353	0.649021	0.555727	0.403479	0.854522
	N	40	40	38	38	38	38	38	38	38	38	38	38	38	38	38	38	38	38	38	38	38	38	38	38
Relative iGDGT-0	Correlation Coefficient	0.092146	-0.24783	0.166475	0.162553	0.275051	-0.0287872	0.263011	-0.0769441	0.0797899	.340*	0.117776	0.217042	0.249439	-0.0143381	-0.0441702	-0.0986221	.431**	-.425**	-0.249211	.419**	-.393*	0.0234341	-0.24331	0.287232
	Sig. (2-tailed)	0.571728	0.123103	0.317827	0.329523	0.094663	0.86378	0.110627	0.646125	0.633941	0.0367092	0.481294	0.190566	0.130975	0.931913	0.792307	0.555809	0.00688553	0.00779144	0.13134	0.00885983	0.0147044	0.888936	0.141025	0.0803733
	N	40	40	38	38	38	38	38	38	38	38	38	38	38	38	38	38	38	38	38	38	38	38	38	38
Relative iGDGT-1	Correlation Coefficient	.443**	-.502**	0.100619	0.0733644	0.198719	-0.0236505	0.154705	-0.0651448	0.105436	0.211638	0.160791	0.102261	0.154377	-0.232003	0.0281381	-0.2999	0.253572	-.616**	-0.167753	0.261127	-.579**	-0.225874	-.479**	.355*
	Sig. (2-tailed)	0.00421568	0.000954449	0.547798	0.661581	0.231682	0.887917	0.353714	0.697588	0.528695	0.202114	0.334864	0.541249	0.354749	0.161036	0.866824	0.0673521	0.124505	3.77742e-05	0.314075	0.1133	0.000138999	0.172705	0.00234018	0.0286225
	N	40	40	38	38	38	38	38	38	38	38	38	38	38	38	38	38	38	38	38	38	38	38	38	38
Relative iGDGT-2	Correlation Coefficient	.541**	-.493**	0.0293425	-0.0248563	0.0950348	-0.12099	0.0726994	-0.0702907	0.0667871	0.131822	0.0733056	0.03843	0.0474079	-0.131384	0.0899515	-0.176582	0.145289	-.596**	-0.186441	0.151311	-.464**	-0.118085	-.461**	0.289955
	Sig. (2-tailed)	0.000312758	0.00123409	0.861178	0.882241	0.57034	0.469323	0.664467	0.674963	0.690338	0.430162	0.661836	0.818815	0.777454	0.431709	0.591222	0.288905	0.384117	7.9862e-05	0.262386	0.364501	0.00336773	0.480135	0.00359506	0.0774209
	N	40	40	38	38	38	38	38	38	38	38	38	38	38	38	38	38	38	38	38	38	38	38	38	38
Relative iGDGT-3	Correlation Coefficient	.611**	-.454**	0.197746	0.194922	0.31659	0.0446512	0.242723	-0.0526373	0.141278	.328*	0.178988	0.185051	0.167104	-0.201904	-0.0487939	-0.178868	.337*	-.559**	0.0595962	.332*	-.525**	-0.100181	-.465**	.384*
	Sig. (2-tailed)	2.86587e-05	0.00324829	0.234022	0.240904	0.0528019	0.790096	0.142017	0.75363	0.397519	0.0441103	0.282281	0.266023	0.315975	0.224133	0.771119	0.282609	0.0386502	0.000268363	0.722275	0.0416985	0.000704264	0.54955	0.00327616	0.0174203
	N	40	40	38	38	38	38	38	38	38	38	38	38	38	38	38	38	38	38	38	38	38	38	38	38
Relative iGDGT-4	Correlation Coefficient	.690**	-.508**	0.215509	0.31799	.409*	-0.0441112	0.264543	-0.151371	0.174137	.356*	0.130035	0.205659	0.284682	-0.240026	-0.284565	-0.151406	.459**	-.596**	0.0778436	.438**	-.542**	-0.114433	-.498**	.414**
	Sig. (2-tailed)	8.50516e-07	0.000819853	0.193792	0.0517057	0.010826	0.792578	0.108489	0.364309	0.295742	0.0283434	0.436495	0.215454	0.0832157	0.146638	0.0833488	0.364197	0.00373571	8.00992e-05	0.642263	0.00596506	0.000438764	0.493913	0.00146033	0.00982526
	N	40	40	38	38	38	38	38	38	38	38	38	38	38	38	38	38	38	38	38	38	38	38	38	38
Relative iGDGT-5	Correlation Coefficient	-.517**	.618**	-0.240193	-0.0664295	-0.204082	-0.249945	-.355*	-0.142584	-0.247415	-.323*	-0.271504	-0.273896	-.359*	0.068392	0.04529	.401*	-.328*	.500**	0.0422487	-0.308694	.728**	0.264397	.583**	-.568**
	Sig. (2-tailed)	0.000632053	2.17072e-05	0.146349	0.691915	0.219071	0.130169	0.0285897	0.393128	0.134234	0.0479911	0.0991703	0.0961125	0.0266527	0.68328	0.787162	0.0126781	0.0444225	0.00140781	0.801156	0.059336	2.16633e-07	0.108692	0.000121077	0.000202349
	N	40	40	38	38	38	38	38	38	38	38	38	38	38	38	38	38	38	38	38	38	38	38	38	38
Relative Crenarchaeol	Correlation Coefficient	-.334*	.384*	-0.153754	0.00043778	-0.105494	-0.0375376	-0.237251	-0.00886408	-0.130444	-0.213176	0.00908345	-0.203983	-0.244036	0.0815277	0.0381767	0.282855	-0.293609	.547**	0.209365	-0.249398	.575**	0.14934	.497**	-.431**
	Sig. (2-tailed)	0.0350908	0.0143095	0.356719	0.997919	0.528469	0.822955	0.151507	0.957877	0.435041	0.19878	0.956836	0.219297	0.139806	0.626547	0.81999	0.0853	0.0735934	0.000383123	0.207116	0.13104	0.0001607	0.370853	0.00149641	0.00696016
	N	40	40	38	38	38	38	38	38	38	38	38	38	38	38	38	38	38	38	38	38	38	38	38	38
Relative Cren Isomer	Correlation Coefficient	0.0977691	-0.108455	0.0704262	0.067158	0.107862	-0.255748	0.0694903	0.0765096	0.16542	0.0694903	-0.168237	0.0872724	0.149042	0.0409455	-0.197298	0.17742	0.026907	-0.189127	0.179006	-0.00865705	0.0690224	0.238069	-0.0531122	0.112129
	Sig. (2-tailed)	0.548387	0.505317	0.674371	0.688705	0.519199	0.121196	0.678464	0.647993	0.320948	0.678464	0.31266	0.602361	0.371822	0.807172	0.235104	0.286588	0.872602	0.255449	0.282231	0.95886	0.680515	0.15006	0.751477	0.502706
	N	40	40	38	38	38	38	38	38	38	38	38	38	38	38	38	38	38	38	38	38	38	38	38	38
Relative iGDGT-6	Correlation Coefficient	0.120733	-0.0718603	-0.059777	0.0919079	-0.0315007	-0.297661	-0.113353	-0.0920218	0.109136	-0.0962385	-0.111375	-0.0627534	0.0843327	-0.224722	-.369*	0.292225	-0.060025	-0.0868894	0.0980328	-0.0890454	0.291444	0.232401	0.0905336	-0.0339979
	Sig. (2-tailed)	0.458034	0.659471	0.721466	0.583145	0.851078	0.069524	0.498024	0.582677	0.514246	0.565445	0.505602	0.708192	0.614687	0.174964	0.0226573	0.0750259	0.720357	0.603961	0.558184	0.594979	0.0758432	0.160298	0.588814	0.839421
	N	40	40	38	38	38	38	38	38	38	38	38	38	38	38	38	38	38	38	38	38	38	38	38	38
Relative iGDGT-7	Correlation Coefficient	0.169335	-0.143019	0.0819064	0.0900753	0.043578	-0.26066	0.0238446	0.0228326	0.192717	0.0528122	0.0687545	0.0743166	0.287337	-0.0781115	-0.293565	.403*	0.0974655	-0.167509	0.122097	0.0666003	0.204734	.381*	0.0205557	0.116371
	Sig. (2-tailed)	0.296219	0.378649	0.62494	0.59071	0.795032	0.113969	0.887003	0.89177	0.246371	0.752837	0.681689	0.657455	0.080258	0.641115	0.0736392	0.0121311	0.560475	0.314786	0.465234	0.691162	0.217568	0.0183374	0.902508	0.486577
	N	40	40	38	38	38	38	38	38	38	38	38	38	38	38	38	38	38	38	38	38	38	38	38	38
Relative iGDGT-8	Correlation Coefficient	0.270526	-0.270539	0.127438	0.157441	0.127438	0.127445	0.157424	0.0824599	0.157424	0.142431	0.2324	0.0974527	0.187409	-0.232387	-0.177955	-0.15856	0.172416	-0.218836	0.220878	0.172416	-0.24738	-0.255002	-0.112445	0.247502
	Sig. (2-tailed)	0.0913443	0.0913285	0.445788	0.345162	0.445788	0.445763	0.345216	0.622595	0.345216	0.39364	0.160301	0.560527	0.259872	0.160324	0.285112	0.341699	0.300614	0.186836	0.182653	0.300614	0.134291	0.122323	0.501494	0.134093
	N	40	40	38	38	38	38	38	38	38	38	38	38	38	38	38	38	38	38	38	38	38	38	38	38
MI	Correlation Coefficient	.408**	-.419**	0.124118	0.0105519	0.145457	0.0147007	0.225594	-0.00817972	0.0961413	0.235789	0.0487255	0.183155	0.146168	-0.10444	0.0344757	-.331*	0.285579	-.663**	-0.170903	0.265663	-.642**	-0.213023	-.545**	.446**
	Sig. (2-tailed)	0.00983565	0.00788438	0.464226	0.950576	0.390345	0.931183	0.179428	0.961678	0.571362	0.160044	0.774585	0.277896	0.388006	0.538447	0.839471	0.0451958	0.086644	7.6854e-06	0.311851	0.112013	1.8668e-05	0.205554	0.000490742	0.00560902
	N	39	39	37	37	37	37	37	37	37	37	37	37	37	37	37	37	37	37	37	37	37	37	37	37
TEX86	Correlation Coefficient	0.125417	0.141833	-0.116489	-0.104145	-0.0911314	-0.0679668	-0.0989831	-0.108637	-0.0799331	-0.0769726	-0.128331	-0.116489	-0.0852105	0.288969	-0.007082	.345*	-0.0628137	0.0887301	0.173647	-0.0709229	0.143262	0.254878	0.105419	-0.0632365
	Sig. (2-tailed)	0.453094	0.395649	0.498676	0.545534	0.597087	0.693681	0.565729	0.528244	0.643067	0.655453	0.455727	0.498676	0.621222	0.0873943	0.967302	0.0395663	0.715902	0.606826	0.31114	0.681045	0.404537	0.133563	0.540604	0.71407
	N	38	38	36	36	36	36	36	36	36	36	36	36	36	36	36	36	36	36	36	36	36	36	36	36
R I	Correlation Coefficient	-.333*	.490**	-0.204611	-0.101725	-0.258906	-0.109781	-0.31889	-0.0403059	-0.142493	-.333*	-0.210077	-0.251556	-0.284749	0.0346156	-0.0211025	.339*	-.379*	.509**	0.214202	-.379*	.670**	0.190962	.485**	-.431**
	Sig. (2-tailed)	0.0384852	0.00154245	0.224447	0.549113	0.121784	0.517755	0.0543899	0.812771	0.400176	0.0437799	0.212041	0.133121	0.0876036	0.838828	0.901339	0.0402751	0.0207519	0.0012987	0.202999	0.0206659	5.73259e-06	0.257565	0.00234211	0.0077371
	N	39	39	37	37	37	37	37	37	37	37	37	37	37	37	37	37	37	37	37	37	37	37	37	37
	Statistically significant result (sig = 0.05)
	Statistically significant, positive relationship
	Statistically significant, negative relationship

## Sheet: Spearman's Correlations - Polar
Non-Parametric Correlation Results: Polar iGDGTs (relative abundance)
		Temp	pH	Ca	Cr	Cu	Fe	K	Mg	Mn	Na	Ni	Sr	Zn	F	Cl	NO2-	Br	NO3-	PO43-	SO42-	NO3- + NO2-	Nitrite	Nitrate	NH4+
Total iGDGT (absolute abundance)	Correlation Coefficient	0.261715	-.375*	0.254995	.379*	.369*	-0.117815	0.296381	0.0414956	0.231127	0.297148	-0.055513	0.282586	0.249302	-.391*	-.501**	0.0926333	0.299557	-0.148347	0.147062	0.279083	0.0302184	0.058714	-0.0627361	0.261803
	Sig. (2-tailed)	0.102823	0.0170304	0.122333	0.0188066	0.0227173	0.481149	0.0707895	0.804631	0.162667	0.0700294	0.740623	0.0856107	0.131194	0.0153432	0.00134213	0.580163	0.0676821	0.374081	0.37828	0.0897324	0.857076	0.726227	0.708269	0.112335
	N	40	40	38	38	38	38	38	38	38	38	38	38	38	38	38	38	38	38	38	38	38	38	38	38
Relative iGDGT-0	Correlation Coefficient	-0.260466	0.237431	-0.073457	-0.0559211	-0.0331105	-0.308098	-0.0055915	-0.0539415	-0.180682	0.0282864	-0.0930872	-0.0110734	-0.13913	0.189234	0.168494	0.303617	-0.0358514	0.279001	0.00829888	-0.0426489	0.318496	0.281029	0.286373	-0.176055
	Sig. (2-tailed)	0.104536	0.140155	0.661179	0.738782	0.84356	0.0598545	0.973422	0.747722	0.277674	0.866129	0.578301	0.947392	0.404807	0.255176	0.311908	0.0638664	0.83079	0.08983	0.960561	0.799311	0.051314	0.0874238	0.0813226	0.290372
	N	40	40	38	38	38	38	38	38	38	38	38	38	38	38	38	38	38	38	38	38	38	38	38	38
Relative iGDGT-1	Correlation Coefficient	0.0221722	0.0539707	-0.133789	-0.0932338	-0.0864078	-.433**	-0.129172	-.380*	-0.306275	-0.0850886	-0.0986707	-0.13302	-0.0337496	-.389*	0.109607	0.0223227	0.00307814	-0.0974937	-0.295378	0.0186887	-0.0489204	-0.0340962	-0.0302317	-0.151563
	Sig. (2-tailed)	0.89198	0.740827	0.423253	0.5777	0.605976	0.0066436	0.439572	0.0185589	0.0614616	0.611508	0.555613	0.425949	0.840578	0.0157079	0.512421	0.894173	0.985367	0.560361	0.0717942	0.911326	0.770542	0.838962	0.857014	0.363693
	N	40	40	38	38	38	38	38	38	38	38	38	38	38	38	38	38	38	38	38	38	38	38	38	38
Relative iGDGT-2	Correlation Coefficient	0.121334	-0.017833	-0.0696979	-0.0387008	-0.0212172	-0.30992	-0.0580449	-.337*	-0.207445	-0.00120927	-0.198056	-0.0662899	0.0639813	-0.293303	0.0527613	0.134634	0.0805813	-0.154485	-0.224787	0.0900356	-0.0356185	0.104598	-0.0721164	-0.0707221
	Sig. (2-tailed)	0.455781	0.91303	0.677556	0.81756	0.899386	0.0582817	0.729228	0.0385821	0.211408	0.994251	0.233274	0.69253	0.702741	0.0739086	0.753068	0.420305	0.630569	0.354408	0.174836	0.590874	0.831873	0.531993	0.667002	0.673079
	N	40	40	38	38	38	38	38	38	38	38	38	38	38	38	38	38	38	38	38	38	38	38	38	38
Relative iGDGT-3	Correlation Coefficient	.646**	-.485**	0.1584	0.284776	.349*	-0.170746	0.203562	-0.177566	0.18021	0.263485	-0.0545286	0.163026	.344*	-0.300937	-.387*	0.0914491	.330*	-.446**	0.196976	0.305784	-0.285956	0.12784	-.430**	.365*
	Sig. (2-tailed)	6.86334e-06	0.00153242	0.342195	0.0831099	0.0315387	0.305391	0.220271	0.286184	0.278954	0.109962	0.745067	0.328098	0.0345098	0.0663649	0.0163115	0.585035	0.0431701	0.0050604	0.235885	0.0619001	0.0817855	0.444343	0.00707692	0.0241969
	N	40	40	38	38	38	38	38	38	38	38	38	38	38	38	38	38	38	38	38	38	38	38	38	38
Relative iGDGT-4	Correlation Coefficient	.730**	-.502**	0.136867	0.304769	.330*	-0.137314	0.177213	-0.205906	0.131261	0.234158	0.0576633	0.135878	0.249439	-.409*	-.431**	-0.0825473	.353*	-.541**	0.155424	.329*	-.378*	-0.0695122	-.437**	.361*
	Sig. (2-tailed)	8.98414e-08	0.000976211	0.412565	0.0628147	0.0429469	0.411025	0.287159	0.214891	0.432147	0.157071	0.730942	0.415983	0.130975	0.0107008	0.00686345	0.622225	0.0298802	0.000449926	0.351454	0.0436869	0.0194599	0.678369	0.00609857	0.0260005
	N	40	40	38	38	38	38	38	38	38	38	38	38	38	38	38	38	38	38	38	38	38	38	38	38
Relative iGDGT-5	Correlation Coefficient	-0.0196385	0.181558	-0.144888	0.0614745	-0.0482961	-.392*	-0.221943	-0.261238	-0.140937	-0.196258	-0.259277	-0.149938	-0.0930798	-0.103837	-0.316759	.559**	-0.11174	0.207283	0.0682521	-0.107788	.522**	.375*	.329*	-0.309797
	Sig. (2-tailed)	0.904263	0.262197	0.385444	0.713886	0.773393	0.0149654	0.1805	0.11314	0.398672	0.237631	0.115971	0.368921	0.578331	0.535001	0.0526683	0.000263792	0.5042	0.211772	0.683894	0.519487	0.000770215	0.0203012	0.0438079	0.0583867
	N	40	40	38	38	38	38	38	38	38	38	38	38	38	38	38	38	38	38	38	38	38	38	38	38
Relative Crenarchaeol	Correlation Coefficient	-0.0790421	0.132889	-0.0219026	0.15011	0.00711556	-0.298536	-0.0901675	-0.158099	-0.0632618	-0.0768258	-0.259121	-0.0242374	0.0641512	-0.153207	-.412*	.483**	-0.0195678	0.268155	0.166563	-0.0232368	.530**	.343*	0.298965	-0.239101
	Sig. (2-tailed)	0.627809	0.413674	0.896154	0.368364	0.966181	0.0686686	0.590328	0.343124	0.705933	0.646633	0.116198	0.885154	0.701987	0.358451	0.0102186	0.00214342	0.907173	0.103574	0.317568	0.889865	0.000621023	0.0349863	0.068253	0.148249
	N	40	40	38	38	38	38	38	38	38	38	38	38	38	38	38	38	38	38	38	38	38	38	38	38
Relative Cren Isomer	Correlation Coefficient	0.255514	-0.310575	0.240759	0.288522	.328*	-0.14437	0.259477	0.101311	0.225785	0.259477	0.0526471	0.259477	0.171035	-0.174311	-0.316594	-0.0692852	0.213151	-0.231522	0.0106976	0.133131	-0.166824	0.00210681	-0.204727	.386*
	Sig. (2-tailed)	0.111539	0.0511165	0.14537	0.078964	0.0445293	0.387165	0.115678	0.545033	0.172878	0.115678	0.753586	0.115678	0.304561	0.295252	0.0527984	0.679363	0.198834	0.161931	0.949175	0.425557	0.3168	0.989984	0.217584	0.0166812
	N	40	40	38	38	38	38	38	38	38	38	38	38	38	38	38	38	38	38	38	38	38	38	38	38
Relative iGDGT-6	Correlation Coefficient	0.239143	-0.252649	0.065087	0.0307048	0.0310084	-0.110224	-0.0185744	0.143069	0.266181	-0.0236401	0.162419	0.0228726	0.117126	-0.0911832	-0.285031	0.300097	-0.0283988	-0.28958	0.245882	-0.0566441	0.0704597	0.290502	-0.126183	0.11918
	Sig. (2-tailed)	0.137234	0.11575	0.697844	0.8548	0.85338	0.510036	0.911867	0.391504	0.106239	0.887966	0.329926	0.891581	0.483734	0.586131	0.0828224	0.0671636	0.865602	0.0778226	0.13674	0.735525	0.674225	0.0768387	0.450319	0.476044
	N	40	40	38	38	38	38	38	38	38	38	38	38	38	38	38	38	38	38	38	38	38	38	38	38
Relative iGDGT-7	Correlation Coefficient	0.167434	-0.19039	0.0267007	-0.0267036	-0.0257297	-0.199861	-0.0551814	0.134474	0.243542	-0.0597124	0.0975842	-0.0150495	0.116997	-0.0551814	-0.23099	.346*	-0.0665089	-0.256234	0.246952	-0.0823675	0.134474	.337*	-0.0648907	0.0309233
	Sig. (2-tailed)	0.301756	0.239295	0.873571	0.873558	0.878134	0.228955	0.742119	0.42086	0.140634	0.721755	0.559995	0.928544	0.484217	0.742119	0.162924	0.0333243	0.691565	0.120465	0.134987	0.622986	0.42086	0.0385002	0.698712	0.853778
	N	40	40	38	38	38	38	38	38	38	38	38	38	38	38	38	38	38	38	38	38	38	38	38	38
Relative iGDGT-8	Correlation Coefficient	0.270526	-0.270539	0.127438	0.157441	0.127438	0.127445	0.157424	0.0824599	0.157424	0.142431	0.2324	0.0974527	0.187409	-0.232387	-0.177955	-0.15856	0.172416	-0.218836	0.220878	0.172416	-0.24738	-0.255002	-0.112445	0.247502
	Sig. (2-tailed)	0.0913443	0.0913285	0.445788	0.345162	0.445788	0.445763	0.345216	0.622595	0.345216	0.39364	0.160301	0.560527	0.259872	0.160324	0.285112	0.341699	0.300614	0.186836	0.182653	0.300614	0.134291	0.122323	0.501494	0.134093
	N	40	40	38	38	38	38	38	38	38	38	38	38	38	38	38	38	38	38	38	38	38	38	38	38
MI	Correlation Coefficient	.361*	-0.322498	0.0333368	-0.113368	0.0656633	0.0982018	0.13759	-0.044247	0.0240429	0.140823	0.185272	0.0329327	0.0697041	-0.0717245	0.337081	-.436*	0.122235	-.472**	-0.240324	0.165876	-.665**	-0.314257	-.448*	0.263701
	Sig. (2-tailed)	0.0422335	0.0718312	0.858697	0.543699	0.725624	0.599188	0.460448	0.813162	0.897846	0.449875	0.318361	0.860393	0.709445	0.701402	0.0636887	0.0142139	0.512423	0.00740002	0.192827	0.372498	4.56225e-05	0.0851181	0.0115906	0.151742
	N	32	32	31	31	31	31	31	31	31	31	31	31	31	31	31	31	31	31	31	31	31	31	31	31
TEX86	Correlation Coefficient	.618**	-.522**	0.329959	0.321131	.453*	0.261237	.363*	0.247191	.461*	.404*	-0.0420514	0.324174	.392*	0.206252	-.362*	0.150817	.396*	-.455*	0.31551	.370*	-0.315719	0.281737	-.445*	.473**
	Sig. (2-tailed)	0.000210364	0.00256751	0.0749588	0.083571	0.0118963	0.163194	0.0487316	0.18786	0.0103064	0.0267084	0.825376	0.0805205	0.0322492	0.274176	0.0494409	0.426309	0.0303751	0.0115824	0.0894357	0.0444353	0.0892122	0.131475	0.0136867	0.00832333
	N	31	31	30	30	30	30	30	30	30	30	30	30	30	30	30	30	30	30	30	30	30	30	30	30
RI	Correlation Coefficient	.425*	-0.318812	0.101306	0.237029	0.172817	0.0683068	0.0135992	-0.0013752	0.211934	0.0233784	-0.0369804	0.0646344	0.158454	-0.200626	-.482**	0.0212247	0.124226	-0.279283	0.177669	0.11567	-0.0157384	0.0172783	-0.15937	0.118043
	Sig. (2-tailed)	0.010931	0.0619488	0.568618	0.177101	0.328384	0.701093	0.939154	0.993841	0.228868	0.895588	0.835513	0.716483	0.37076	0.255246	0.00389237	0.905161	0.483938	0.10969	0.314775	0.51477	0.929604	0.922736	0.367963	0.506123
	N	35	35	34	34	34	34	34	34	34	34	34	34	34	34	34	34	34	34	34	34	34	34	34	34
	Statistically significant result (sig = 0.05)
	Statistically significant, positive relationship
	Statistically significant, negative relationship

## Sheet: Spearman's Correlations - C+P
Non-Parametric Correlation Results: Core + Polar iGDGTs (relative abundance)
		Temp °C	pH	Ca	Cr	Cu	Fe	K	Mg	Mn	Na	Ni	Sr	Zn	F	Cl	NO2-	Br	NO3-	PO43-	SO42-	NO3- + NO2-	Nitrite	Nitrate	NH4+
Total iGDGT (absolute abundance)	Correlation Coefficient	.335*	-.364*	0.194452	.323*	0.281337	-0.00787919	0.194452	-0.0589812	0.135143	0.19861	-0.00645656	0.174755	0.169284	-.528**	-.473**	-0.0352971	0.245445	-0.221077	0.0383574	0.246321	-0.0589812	-0.0856142	-0.115446	0.146486
	Sig. (2-tailed)	0.0348017	0.0207571	0.242062	0.0482057	0.0870628	0.962554	0.242062	0.725029	0.418534	0.231942	0.969312	0.294004	0.309614	0.000661126	0.0026867	0.833369	0.137462	0.182251	0.819152	0.13602	0.725029	0.609301	0.490072	0.380171
	N	40	40	38	38	38	38	38	38	38	38	38	38	38	38	38	38	38	38	38	38	38	38	38	38
Relative iGDGT-0	Correlation Coefficient	-0.189359	0.0801389	0.00284573	-0.0259428	0.0531932	0.00197023	0.0735511	-0.065014	-0.102227	0.136376	0.0944615	0.0321786	-0.0116018	0.150386	0.226838	-0.0578768	0.161769	-0.0758017	-0.263	0.160236	-0.165709	0.031647	-0.0306463	-0.0183968
	Sig. (2-tailed)	0.241896	0.623029	0.986472	0.877132	0.75111	0.990633	0.660771	0.698167	0.541382	0.41426	0.572678	0.84791	0.944885	0.367475	0.170829	0.729983	0.331893	0.651042	0.110642	0.336554	0.320091	0.850394	0.855074	0.912706
	N	40	40	38	38	38	38	38	38	38	38	38	38	38	38	38	38	38	38	38	38	38	38	38	38
Relative iGDGT-1	Correlation Coefficient	0.260653	-0.237058	-0.0289046	-0.0845333	0.0295615	-0.193584	-0.0109487	-.323*	-0.183719	0.0580281	0.0687069	-0.0498166	0.0509115	-.352*	0.255842	-0.222552	0.180544	-.489**	-.439**	0.211091	-.530**	-0.207799	-.354*	0.0644101
	Sig. (2-tailed)	0.104277	0.140796	0.86323	0.613843	0.860152	0.244212	0.947983	0.0479419	0.269541	0.729304	0.681898	0.766454	0.761469	0.0303779	0.121055	0.179277	0.278048	0.0018314	0.00586094	0.20331	0.000628212	0.21061	0.029024	0.70084
	N	40	40	38	38	38	38	38	38	38	38	38	38	38	38	38	38	38	38	38	38	38	38	38	38
Relative iGDGT-2	Correlation Coefficient	.393*	-0.30023	-0.029452	-0.0971257	0.0340505	-0.183291	-0.00208025	-0.260251	-0.113538	0.071933	0.00169714	-0.0348169	0.0851809	-0.206383	0.17866	-0.0655381	0.161165	-.532**	-0.319152	0.181201	-.451**	-0.0438164	-.388*	0.137364
	Sig. (2-tailed)	0.0121895	0.0597963	0.860665	0.561849	0.839176	0.270677	0.99011	0.114558	0.497318	0.6678	0.991932	0.835605	0.61112	0.213806	0.283178	0.69585	0.333725	0.000594287	0.0508098	0.276274	0.00449924	0.793934	0.0162063	0.410853
	N	40	40	38	38	38	38	38	38	38	38	38	38	38	38	38	38	38	38	38	38	38	38	38	38
Relative iGDGT-3	Correlation Coefficient	.607**	-.430**	0.187459	0.220313	.334*	0.0545007	0.2239	-0.0850295	0.12749	0.312213	0.132476	0.171919	0.160101	-0.223791	-0.0731908	-0.128523	.324*	-.520**	0.0860587	0.316481	-.481**	-0.0766409	-.434**	.370*
	Sig. (2-tailed)	3.23772e-05	0.00567901	0.259743	0.183804	0.0402202	0.745194	0.176588	0.611756	0.445603	0.056349	0.427859	0.30203	0.336969	0.176805	0.662334	0.441892	0.0469472	0.000815533	0.607438	0.0528883	0.00225601	0.647428	0.00642076	0.0221591
	N	40	40	38	38	38	38	38	38	38	38	38	38	38	38	38	38	38	38	38	38	38	38	38	38
Relative iGDGT-4	Correlation Coefficient	.715**	-.553**	0.221273	.332*	.412*	-0.0446732	0.25609	-0.149231	0.191712	.344*	0.17174	0.193026	0.302732	-0.316965	-0.292907	-0.221857	.452**	-.643**	0.097114	.439**	-.592**	-0.156425	-.566**	.398*
	Sig. (2-tailed)	2.18534e-07	0.000216938	0.181852	0.0416395	0.0101425	0.789995	0.120682	0.371208	0.248891	0.0345087	0.302543	0.245601	0.0646831	0.0525065	0.0743167	0.180673	0.00439109	1.35907e-05	0.561897	0.0057954	9.00676e-05	0.348324	0.000212181	0.0134289
	N	40	40	38	38	38	38	38	38	38	38	38	38	38	38	38	38	38	38	38	38	38	38	38	38
Relative iGDGT-5	Correlation Coefficient	-.458**	.528**	-0.136346	0.0555951	-0.0849155	-0.281681	-0.235487	-0.0687202	-0.132845	-0.200908	-0.158021	-0.161952	-0.266783	0.0665317	-0.0643773	.423**	-0.225639	.464**	0.133195	-0.202878	.708**	0.297022	.539**	-.446**
	Sig. (2-tailed)	0.00297952	0.000464647	0.414363	0.740252	0.612235	0.0866613	0.154663	0.68184	0.426563	0.226475	0.343363	0.331337	0.10542	0.691464	0.700986	0.0081873	0.173164	0.00336265	0.425335	0.221859	6.48409e-07	0.0701536	0.000476756	0.00498177
	N	40	40	38	38	38	38	38	38	38	38	38	38	38	38	38	38	38	38	38	38	38	38	38	38
Relative Crenarchaeol	Correlation Coefficient	-0.298395	0.289025	-0.00711315	0.138448	0.0153206	-0.0411491	-0.0967389	0.0640184	-0.0260451	-0.0746334	0.00831737	-0.047494	-0.139418	0.041694	-0.0851634	0.30253	-0.163603	.504**	0.163222	-0.126176	.582**	0.193792	.457**	-.334*
	Sig. (2-tailed)	0.0614513	0.0704796	0.966192	0.407136	0.92726	0.806232	0.563416	0.702576	0.876651	0.656085	0.960473	0.77706	0.403826	0.803715	0.611194	0.0648701	0.326367	0.00124835	0.327508	0.450342	0.000127733	0.243695	0.00391298	0.040673
	N	40	40	38	38	38	38	38	38	38	38	38	38	38	38	38	38	38	38	38	38	38	38	38	38
Relative Cren Isomer	Correlation Coefficient	0.205408	-0.190642	0.104957	0.135884	0.178488	-0.12273	0.105778	0.0708612	0.17972	0.105778	-0.0723029	0.121799	0.140901	-0.0100643	-0.263084	0.102746	0.071272	-0.229087	0.159854	0.017664	-0.0303984	0.157821	-0.137409	0.232416
	Sig. (2-tailed)	0.20354	0.238661	0.530581	0.415964	0.283649	0.462907	0.52735	0.672472	0.280283	0.52735	0.666191	0.466333	0.398794	0.95218	0.110525	0.539321	0.67068	0.166515	0.337724	0.916171	0.856234	0.343984	0.410699	0.160271
	N	40	40	38	38	38	38	38	38	38	38	38	38	38	38	38	38	38	38	38	38	38	38	38	38
Relative iGDGT-6	Correlation Coefficient	0.194929	-0.149223	-0.0235211	0.11512	-0.00438735	-0.222122	-0.0921343	-0.0558168	0.157335	-0.0832377	-0.0468009	-0.0454578	0.11529	-0.280668	-.413**	0.220464	-0.0480171	-0.147215	0.0662458	-0.0851877	0.214736	0.181616	0.00816534	0.0270686
	Sig. (2-tailed)	0.228068	0.358094	0.888526	0.491306	0.979144	0.18014	0.582214	0.739252	0.34549	0.619305	0.780233	0.786391	0.490662	0.0878482	0.00997375	0.183497	0.774668	0.377778	0.692725	0.611091	0.195434	0.275157	0.961195	0.871843
	N	40	40	38	38	38	38	38	38	38	38	38	38	38	38	38	38	38	38	38	38	38	38	38	38
Relative iGDGT-7	Correlation Coefficient	0.162617	-0.148196	0.077226	0.0838763	0.0340908	-0.25775	0.0105624	0.0302959	0.20094	0.0334583	0.0554717	0.0602755	0.277596	-0.114163	-0.300745	.375*	0.0727987	-0.175277	0.104361	0.0411746	0.20309	.364*	0.0133454	0.0970073
	Sig. (2-tailed)	0.316073	0.36145	0.644913	0.616611	0.838988	0.118209	0.949816	0.856714	0.226401	0.841937	0.740809	0.719237	0.0915263	0.494938	0.0665467	0.0203561	0.664036	0.292542	0.532929	0.806114	0.221366	0.0247277	0.936618	0.562329
	N	40	40	38	38	38	38	38	38	38	38	38	38	38	38	38	38	38	38	38	38	38	38	38	38
Relative iGDGT-8	Correlation Coefficient	0.270526	-0.270539	0.127438	0.157441	0.127438	0.127445	0.157424	0.0824599	0.157424	0.142431	0.2324	0.0974527	0.187409	-0.232387	-0.177955	-0.15856	0.172416	-0.218836	0.220878	0.172416	-0.24738	-0.255002	-0.112445	0.247502
	Sig. (2-tailed)	0.0913443	0.0913285	0.445788	0.345162	0.445788	0.445763	0.345216	0.622595	0.345216	0.39364	0.160301	0.560527	0.259872	0.160324	0.285112	0.341699	0.300614	0.186836	0.182653	0.300614	0.134291	0.122323	0.501494	0.134093
	N	40	40	38	38	38	38	38	38	38	38	38	38	38	38	38	38	38	38	38	38	38	38	38	38
MI	Correlation Coefficient	.359*	-.351*	0.0571395	-0.064497	0.0784779	-0.00829876	0.138462	-0.108589	-0.00829826	0.145575	0.0697095	0.0874874	0.122814	-0.22429	0.138884	-.388*	0.228795	-.661**	-0.242906	0.225239	-.684**	-0.285138	-.531**	.345*
	Sig. (2-tailed)	0.024648	0.0285733	0.736938	0.704502	0.644303	0.96112	0.413772	0.522339	0.961123	0.389954	0.681826	0.606631	0.468969	0.182022	0.412337	0.0176028	0.173171	8.3801e-06	0.147442	0.180133	3.08493e-06	0.0871524	0.000729093	0.0364193
	N	39	39	37	37	37	37	37	37	37	37	37	37	37	37	37	37	37	37	37	37	37	37	37	37
TEX86	Correlation Coefficient	.477**	-.341*	0.224997	0.21035	0.306989	0.241617	0.246106	0.217402	.344*	0.269404	0.0314069	0.226541	0.256532	0.246621	-0.243728	0.253462	0.235423	-0.256721	.340*	0.205947	-0.1143	.330*	-0.256661	.377*
	Sig. (2-tailed)	0.00248558	0.0359645	0.187059	0.218176	0.0685782	0.155703	0.147929	0.202777	0.0399865	0.11208	0.855712	0.183971	0.130973	0.147055	0.152012	0.135809	0.166909	0.130681	0.0426715	0.228188	0.506831	0.0495628	0.130773	0.0233279
	N	38	38	36	36	36	36	36	36	36	36	36	36	36	36	36	36	36	36	36	36	36	36	36	36
RI	Correlation Coefficient	-0.128657	0.192023	-0.0221682	0.118324	-0.0143441	-0.221695	-0.0985122	0.00936518	0.0449292	-0.0973268	-0.146414	-0.0373422	-0.0842866	-0.0636595	-0.301202	0.266912	-0.11748	0.235097	0.300316	-0.117243	.469**	0.1587	0.281074	-0.175187
	Sig. (2-tailed)	0.435054	0.241556	0.896383	0.485498	0.932849	0.187264	0.561865	0.956129	0.791744	0.566604	0.3872	0.82632	0.619907	0.70817	0.07005	0.110274	0.488637	0.161311	0.0709185	0.489521	0.00344068	0.348159	0.091952	0.299693
	N	39	39	37	37	37	37	37	37	37	37	37	37	37	37	37	37	37	37	37	37	37	37	37	37
	Statistically significant result (sig = 0.05)
	Statistically significant, positive relationship
	Statistically significant, negative relationship
